# Supplementary material for: Ferroptosis-Related Gene Signature Predicts Glioma Cell Death and Glioma Patient Progression
Source: Front Cell Dev Biol. 2020 Jul 9;8:538. doi: 10.3389/fcell.2020.00538 (PMC7363771; doi:10.3389/fcell.2020.00538)
Supplement: Supplementary file 1 [file Table_1.xlsx]

## Sheet: Table S1
CGGA_gene_list	R_value	p_value	TCGA_gene_list	R_value	p_value	GSE16011_gene_list	R_value	p_value	REMBRANDT_gene_list	R_value	p_value
MSN	0.815252	1.28e-78	GNAI3	0.706594	8.72e-107	ABCC3	0.715697	7.23669e-46	CLIC1	0.874509	9.6e-151
CCDC109B	0.807883	3.7e-76	NADK	0.693704	2.03e-101	ABHD15	0.612322	1.29436e-30	S100A11	0.851633	8.54e-135
EMP3	0.804688	4e-75	C1orf144	0.692033	9.63e-101	ACAA2	0.630688	6.62296e-33	ALOX5AP	0.846736	9.94e-132
CLIC1	0.792511	2.38e-71	SH3GLB1	0.685454	3.96e-98	ACOT9	0.611415	1.6647e-30	PYGL	0.842995	1.86e-129
GLA	0.786189	1.72e-69	TXLNA	0.676758	8.86e-95	ACSS3	0.639268	4.98011e-34	SLC16A3	0.841146	2.34e-128
CAPZA1	0.778423	2.74e-67	TGIF1	0.676184	1.46e-94	ACTN1	0.689921	1.83087e-41	MSN	0.827268	1.59e-120
PTRF	0.77834	2.89e-67	SLC39A1	0.675372	2.96e-94	ADAM12	0.629339	9.8762e-33	IFI30	0.822856	3.51e-118
IQGAP1	0.775952	1.32e-66	MSN	0.673177	1.97e-93	ADAM9	0.71994	1.22324e-46	ANXA2	0.820798	4.14e-117
GLT25D1	0.773357	6.7e-66	HS2ST1	0.667769	1.95e-91	ADAP2	0.655521	2.93508e-36	EMP3	0.819375	2.24e-116
S100A11	0.773146	7.64e-66	KDELR1	0.663478	7.02e-90	ADM	0.643758	1.24396e-34	SERPINA1	0.815975	1.19e-114
PFN1	0.768621	1.24e-64	VIM	0.661133	4.85e-89	ADORA3	0.672192	1.0783e-38	TIMP1	0.815779	1.49e-114
MYL12A	0.766023	5.93e-64	SDF4	0.657633	8.38e-88	ADPRH	0.653651	5.38473e-36	CHI3L1	0.815768	1.51e-114
VASP	0.763663	2.42e-63	GNG5	0.656914	1.5e-87	ADPRHL2	0.688073	3.63652e-41	ANXA2P2	0.813039	3.44e-113
SYDE1	0.762606	4.53e-63	CASP8	0.65507	6.61e-87	ADSSL1	0.619614	1.66177e-31	CAST	0.812841	4.3e-113
RIPK1	0.760141	1.92e-62	WDR77	0.654794	8.24e-87	AEBP1	0.666097	8.73394e-38	ANXA1	0.808623	4.85e-111
MBD2	0.756322	1.74e-61	SLC30A7	0.654667	9.12e-87	AGTRAP	0.732255	5.79924e-49	C1R	0.807776	1.23e-110
PLP2	0.754073	6.27e-61	IQGAP1	0.654015	1.54e-86	AIF1	0.644112	1.11396e-34	TAGLN2	0.806871	3.33e-110
TUBA1C	0.75148	2.7e-60	DDOST	0.653264	2.79e-86	AIM1	0.67073	1.78946e-38	IQGAP1	0.806393	5.63e-110
SP140L	0.750678	4.22e-60	BCL10	0.652992	3.47e-86	AK2	0.729171	2.27779e-48	SP100	0.804489	4.45e-109
PLK3	0.747409	2.57e-59	CAPZA1	0.652602	4.73e-86	ALOX5	0.746094	9.83734e-52	CD58	0.803606	1.15e-108
PRICKLE3	0.74732	2.7e-59	RIPK1	0.649378	6.02e-85	ALOX5AP	0.843516	4.22916e-78	DPYD	0.802218	5.08e-108
TNFRSF1A	0.74705	3.13e-59	HDAC1	0.648476	1.22e-84	AMPD3	0.60407	1.23997e-29	TNFRSF1A	0.80009	4.84e-107
GNG5	0.745931	5.76e-59	RPN2	0.647123	3.5e-84	ANG	0.696315	1.63726e-42	IFNGR2	0.799185	1.25e-106
PVRL2	0.744865	1.03e-58	DCTD	0.64709	3.59e-84	ANO6	0.620543	1.27454e-31	PLSCR1	0.79906	1.43e-106
IL10RB	0.740288	1.19e-57	MUL1	0.645081	1.7e-83	ANXA1	0.771825	2.14271e-57	CAPG	0.794715	1.28e-104
DDOST	0.738293	3.43e-57	PDIA4	0.644266	3.19e-83	ANXA2	0.789863	7.91599e-62	ARPC1B	0.79409	2.41e-104
IFNGR2	0.736892	7.14e-57	MYD88	0.643945	4.08e-83	ANXA2P2	0.788756	1.52345e-61	PDPN	0.793986	2.68e-104
KDELR1	0.735842	1.23e-56	SYDE1	0.643906	4.21e-83	ANXA5	0.758965	1.77663e-54	FCGR2A	0.792987	7.39e-104
ZDHHC18	0.735559	1.43e-56	SPATS2L	0.641086	3.63e-82	AP1S2	0.673984	5.77442e-39	SQRDL	0.791295	4.07e-103
TMSB4X	0.733888	3.39e-56	CAP1	0.639454	1.25e-81	APOBEC3G	0.729584	1.89854e-48	SERPINH1	0.788341	7.67e-102
OSMR	0.732478	6.99e-56	VASP	0.636579	1.08e-80	APOL6	0.608908	3.32306e-30	GNG5	0.785075	1.87e-100
CALR	0.731897	9.41e-56	NUDT19	0.63635	1.29e-80	ARAP3	0.602425	1.93054e-29	PTX3	0.784641	2.84e-100
ANXA5	0.730337	2.08e-55	ADPRH	0.636289	1.35e-80	ARHGAP15	0.617104	3.38936e-31	IGFBP2	0.782993	1.39e-99
HEXB	0.728686	4.79e-55	IFNGR2	0.635831	1.9e-80	ARHGAP18	0.663981	1.78481e-37	STEAP3	0.779688	3.21e-98
TMED9	0.727545	8.49e-55	CASP6	0.632874	1.7e-79	ARHGAP30	0.601767	2.30282e-29	TMED9	0.775702	1.32e-96
TNFRSF12A	0.72625	1.62e-54	MBD2	0.631743	3.9e-79	ARHGAP9	0.650597	1.43707e-35	FCER1G	0.77565	1.38e-96
ZNF217	0.726208	1.65e-54	PHC2	0.630893	7.28e-79	ARHGDIB	0.606994	5.60931e-30	LGALS1	0.775198	2.1e-96
PDIA4	0.725618	2.22e-54	CNN3	0.630568	9.24e-79	ARPC1B	0.753498	2.72554e-53	S100A4	0.774831	2.94e-96
EHD2	0.725342	2.54e-54	SP140L	0.630274	1.14e-78	ARPC2	0.629445	9.57075e-33	SLC39A1	0.773825	7.39e-96
PDIA3	0.725205	2.72e-54	GNG12	0.630167	1.24e-78	ARPC3	0.605654	8.07661e-30	C7orf42	0.773615	8.95e-96
BCL10	0.725161	2.78e-54	NRAS	0.629063	2.77e-78	ARSD	0.625861	2.74139e-32	CAPZA1	0.771462	6.32e-95
SAT1	0.723965	5.03e-54	HEATR2	0.628999	2.9e-78	ARSJ	0.657661	1.45766e-36	CSTA	0.771302	7.3e-95
C1R	0.722752	9.12e-54	ERI1	0.628951	3e-78	ATL3	0.72178	5.59967e-47	LDHA	0.770368	1.69e-94
TNFRSF14	0.722309	1.13e-53	RAP1A	0.628716	3.56e-78	B3GNT5	0.77621	1.95765e-58	TGIF1	0.770272	1.84e-94
TMEM109	0.719208	5.11e-53	SLC35D1	0.628024	5.88e-78	BACE2	0.642228	2.00106e-34	MBD2	0.770003	2.35e-94
NUCB1	0.718466	7.31e-53	TXNDC12	0.624485	7.51e-77	BATF3	0.654074	4.69523e-36	CD63	0.769883	2.61e-94
REEP4	0.718323	7.83e-53	PGM2	0.624313	8.49e-77	BCAT1	0.694168	3.70882e-42	CTSB	0.769694	3.09e-94
IKBIP	0.717769	1.02e-52	TNFRSF1A	0.624299	8.58e-77	BCL2A1	0.658266	1.19486e-36	CASP1	0.769502	3.67e-94
NUDT19	0.717532	1.14e-52	AK2	0.623758	1.26e-76	BCL3	0.663744	1.93271e-37	TYMP	0.768962	5.95e-94
ETV6	0.716402	1.96e-52	PTPN7	0.62339	1.64e-76	BHLHE40	0.631466	5.25633e-33	FSTL1	0.768525	8.77e-94
GALM	0.716076	2.29e-52	SERPINB8	0.62255	2.98e-76	BLVRB	0.601505	2.46998e-29	VIM	0.768371	1.01e-93
RPN1	0.714441	4.98e-52	CD276	0.62184	4.93e-76	BRI3	0.636713	1.08562e-33	LY96	0.767534	2.11e-93
TXLNA	0.714039	6.02e-52	SOAT1	0.621503	6.26e-76	BST2	0.682554	2.73888e-40	RBMS1	0.766172	7.03e-93
NOD1	0.714006	6.12e-52	GAL3ST4	0.620512	1.26e-75	BZW1	0.639392	4.79496e-34	EDEM2	0.766141	7.22e-93
TCIRG1	0.711702	1.8e-51	CCDC123	0.619977	1.84e-75	C10orf10	0.611512	1.62052e-30	ITGB2	0.76573	1.04e-92
BCL3	0.711701	1.81e-51	CLIC4	0.619959	1.86e-75	C13orf18	0.737415	5.6362e-50	PTRF	0.765501	1.27e-92
MANF	0.711552	1.94e-51	RNF135	0.619871	1.98e-75	C17orf60	0.612578	1.20549e-30	CTSC	0.76498	2e-92
EFEMP2	0.710817	2.73e-51	STK40	0.619644	2.32e-75	C17orf91	0.625381	3.15353e-32	HEXB	0.764767	2.4e-92
MSR1	0.710365	3.37e-51	NEK6	0.619451	2.66e-75	C1orf162	0.648734	2.60154e-35	PLP2	0.761806	3.13e-91
CSTA	0.709719	4.54e-51	CMTM6	0.618823	4.13e-75	C1orf38	0.706171	3.48819e-44	FLNA	0.760833	7.2e-91
PLEK2	0.709439	5.17e-51	TMED5	0.617982	7.44e-75	C1orf54	0.604485	1.10847e-29	SEC24D	0.760793	7.45e-91
VIM	0.709403	5.26e-51	DCLRE1B	0.616478	2.12e-74	C1orf85	0.756092	7.52765e-54	SERPINE1	0.760644	8.47e-91
SHKBP1	0.708613	7.57e-51	SLC43A3	0.616248	2.49e-74	C1orf88	0.610516	2.1345e-30	NNMT	0.760534	9.3e-91
PLOD1	0.707542	1.24e-50	C19orf55	0.615138	5.37e-74	C1QB	0.671564	1.34095e-38	NAMPT	0.759212	2.87e-90
C1RL	0.707105	1.51e-50	PYGL	0.613244	1.98e-73	C1QC	0.618173	2.50412e-31	TSPO	0.759113	3.12e-90
ANXA2	0.706264	2.22e-50	SLC2A10	0.612548	3.19e-73	C1R	0.754593	1.58699e-53	TCIRG1	0.758664	4.57e-90
NMI	0.702933	1.01e-49	FUCA2	0.611331	7.34e-73	C1RL	0.731537	7.98733e-49	CYBA	0.758656	4.6e-90
RRAS	0.702411	1.27e-49	STAT3	0.610952	9.49e-73	C1S	0.60586	7.63734e-30	PLK3	0.758532	5.1e-90
APOBR	0.702229	1.38e-49	SEPN1	0.610643	1.17e-72	C21orf62	0.635965	1.36165e-33	FCGR2C	0.757524	1.19e-89
ITGA5	0.700185	3.45e-49	EFEMP2	0.609089	3.36e-72	C21orf63	0.680383	5.98901e-40	SERPING1	0.757236	1.52e-89
PLAUR	0.700039	3.68e-49	SF3A3	0.609026	3.51e-72	C2orf28	0.624086	4.59344e-32	LYN	0.75713	1.66e-89
HDAC1	0.699683	4.31e-49	RGS19	0.608918	3.78e-72	C3	0.689366	2.25129e-41	CFI	0.756862	2.09e-89
LATS2	0.699347	5e-49	ZMPSTE24	0.608667	4.47e-72	C3AR1	0.631786	4.77792e-33	CD14	0.755896	4.68e-89
RELB	0.697772	1e-48	PRMT6	0.607871	7.65e-72	C5AR1	0.69011	1.70648e-41	PLAU	0.755324	7.55e-89
FUCA2	0.697646	1.06e-48	REEP4	0.607167	1.23e-71	C7orf42	0.697842	9.11291e-43	RER1	0.754914	1.06e-88
PPP1R15A	0.697516	1.12e-48	B3GNT5	0.606835	1.54e-71	C8orf4	0.660452	5.80208e-37	ZMYM6	0.754757	1.21e-88
LAMB2	0.697469	1.15e-48	ZYX	0.606811	1.56e-71	C9orf64	0.636106	1.30464e-33	MYL12A	0.754608	1.37e-88
SERTAD1	0.696897	1.47e-48	PRICKLE3	0.605986	2.71e-71	C9orf89	0.648036	3.24605e-35	LAPTM5	0.754264	1.82e-88
RAC2	0.695743	2.44e-48	SPPL2A	0.604947	5.43e-71	CA12	0.663463	2.12412e-37	MYD88	0.754043	2.19e-88
REXO2	0.69513	3.19e-48	CASP1	0.60315	1.79e-70	CALU	0.656947	1.84233e-36	SPP1	0.753274	4.13e-88
TUBB6	0.694474	4.25e-48	GALNT2	0.602044	3.72e-70	CAP1	0.771934	2.02029e-57	RBM47	0.751706	1.5e-87
TWF2	0.694456	4.28e-48	ADAM9	0.601609	4.96e-70	CAPG	0.815535	5.99374e-69	GLA	0.750819	3.09e-87
P4HB	0.694023	5.17e-48	PTBP1	0.601038	7.22e-70	CAPZA1	0.732219	5.89299e-49	TNFRSF12A	0.750191	5.16e-87
ADPRH	0.693606	6.19e-48	CCDC109B	0.600578	9.78e-70	CARD16	0.775652	2.66193e-58	NMI	0.750046	5.8e-87
PMM2	0.693001	8.05e-48	ZNF816A	0.600474	1.05e-69	CASP1	0.789723	8.60173e-62	HMOX1	0.74971	7.62e-87
TRIP10	0.69259	9.61e-48	PAFAH2	0.598911	2.91e-69	CASP4	0.67188	1.2018e-38	CD300A	0.749698	7.7e-87
CMTM6	0.69254	9.82e-48	ZNF45	0.598667	3.41e-69	CASP6	0.696749	1.38661e-42	PFN1	0.749548	8.69e-87
APOBEC3G	0.691149	1.79e-47	ZDHHC18	0.598529	3.73e-69	CASP7	0.649387	2.11379e-35	SP140L	0.749477	9.2e-87
LOC541471	0.690792	2.08e-47	PHTF1	0.597292	8.35e-69	CASP8	0.734383	2.2327e-49	TXLNA	0.748886	1.49e-86
HSPB1	0.690245	2.63e-47	TMEM8A	0.597086	9.54e-69	CAST	0.764506	1.03522e-55	DDOST	0.748006	3.02e-86
SH3BGRL3	0.689759	3.24e-47	LAP3	0.596781	1.16e-68	CAV1	0.605111	9.35863e-30	TRAM1	0.747684	3.91e-86
PPIB	0.689011	4.45e-47	HPS3	0.596636	1.28e-68	CBR1	0.612708	1.1627e-30	CASP4	0.747285	5.39e-86
TXNDC12	0.688688	5.1e-47	PARP9	0.596048	1.87e-68	CC2D1B	0.609602	2.74621e-30	TGFBI	0.746609	9.25e-86
ZDHHC12	0.687321	9.11e-47	S100PBP	0.59526	3.1e-68	CCDC109B	0.829476	2.67098e-73	COL4A1	0.745721	1.88e-85
SDF4	0.687221	9.5e-47	ACTB	0.595159	3.31e-68	CCDC123	0.655325	3.12829e-36	ITGB1	0.745151	2.96e-85
LSP1	0.687148	9.79e-47	MYCBP	0.595047	3.56e-68	CCDC46	0.602737	1.77501e-29	RAB32	0.744334	5.65e-85
CD58	0.686739	1.16e-46	LRRC42	0.594558	4.88e-68	CCL2	0.646558	5.17611e-35	LHFPL2	0.744046	7.09e-85
RAB32	0.686351	1.37e-46	TTC4	0.594516	5.01e-68	CCR1	0.708869	1.18263e-44	COL4A2	0.743524	1.07e-84
LGALS1	0.686286	1.41e-46	PTPN12	0.5937	8.46e-68	CCR5	0.622633	6.99267e-32	GUSB	0.742577	2.25e-84
PLOD3	0.686276	1.41e-46	HFE	0.593452	9.91e-68	CD109	0.603343	1.5084e-29	ARHGDIB	0.742538	2.32e-84
PLXND1	0.685769	1.75e-46	TMEM51	0.592833	1.47e-67	CD14	0.716898	4.39093e-46	CD163	0.741987	3.58e-84
FAM20C	0.684433	3.06e-46	C19orf40	0.592589	1.72e-67	CD151	0.63756	8.39023e-34	VAMP8	0.741775	4.22e-84
SP100	0.683645	4.25e-46	C7orf49	0.590794	5.39e-67	CD163	0.655701	2.76738e-36	RAP2B	0.741531	5.11e-84
C19orf10	0.68139	1.08e-45	ZFP36L2	0.590657	5.88e-67	CD164	0.711264	4.48003e-45	CEBPD	0.741195	6.64e-84
ACTB	0.681243	1.15e-45	SNRNP40	0.590548	6.3e-67	CD300A	0.706852	2.65702e-44	P4HB	0.740202	1.44e-83
ZMYM6NB	0.680934	1.3e-45	CTNNA1	0.590344	7.17e-67	CD302	0.644426	1.00979e-34	HSPA5	0.739931	1.77e-83
ANXA1	0.679953	1.95e-45	ZNF217	0.58959	1.16e-66	CD37	0.629646	9.01853e-33	FN1	0.73948	2.51e-83
SLC25A43	0.679519	2.33e-45	FAM111A	0.589574	1.17e-66	CD44	0.741698	7.80004e-51	SLC25A24	0.73943	2.61e-83
ARPC1B	0.679431	2.42e-45	ZDHHC12	0.589501	1.22e-66	CD53	0.623091	6.12603e-32	GSTK1	0.739322	2.84e-83
CASP4	0.677339	5.67e-45	NUCB1	0.5895	1.22e-66	CD58	0.826943	1.76307e-72	CHI3L2	0.739269	2.96e-83
RNPEP	0.677253	5.87e-45	PLSCR1	0.589208	1.47e-66	CD63	0.737436	5.58135e-50	PLOD3	0.739138	3.27e-83
EIF4E2	0.676381	8.35e-45	GALM	0.588315	2.58e-66	CD86	0.645871	6.42335e-35	PLOD1	0.738654	4.75e-83
RNF149	0.676296	8.65e-45	ITPRIPL1	0.588142	2.88e-66	CD97	0.612401	1.26635e-30	GBP1	0.738487	5.41e-83
TMBIM1	0.675307	1.29e-44	YTHDF2	0.587623	3.99e-66	CD99	0.673069	7.94809e-39	GBE1	0.738313	6.18e-83
TOR4A	0.675036	1.44e-44	RAB8A	0.586367	8.75e-66	CEBPB	0.748056	3.84957e-52	ZNF217	0.738108	7.23e-83
NTAN1	0.674549	1.75e-44	NUP62	0.586124	1.02e-65	CEBPD	0.795961	1.9954e-63	GPR65	0.737954	8.15e-83
TMEM8A	0.674285	1.94e-44	UNC93B1	0.585933	1.15e-65	CEBPG	0.681855	3.52679e-40	LGALS3BP	0.736821	1.94e-82
TMEM255B	0.673437	2.73e-44	FHL3	0.585817	1.23e-65	CFI	0.726039	8.96164e-48	TRIP6	0.735969	3.71e-82
EIF3I	0.672926	3.34e-44	TMEM48	0.585814	1.24e-65	CHI3L1	0.796614	1.33547e-63	SDF4	0.734681	9.86e-82
LINC00152	0.672342	4.22e-44	EMP3	0.585786	1.26e-65	CHI3L2	0.67394	5.86488e-39	GNG12	0.734582	1.06e-81
LY96	0.672273	4.34e-44	ACTR3	0.585617	1.4e-65	CHPF2	0.692043	8.27442e-42	MYOF	0.734355	1.26e-81
XKR8	0.672267	4.35e-44	PTGFRN	0.584945	2.12e-65	CHRNA9	0.636193	1.27091e-33	LMNA	0.7337	2.07e-81
LMAN2	0.671459	5.99e-44	PSMC2	0.584483	2.83e-65	CHST2	0.625826	2.77005e-32	HS2ST1	0.733659	2.13e-81
TEAD3	0.671161	6.74e-44	WEE1	0.584406	2.97e-65	CHSY1	0.719346	1.57187e-46	ANXA5	0.732887	3.81e-81
ARID5A	0.670921	7.42e-44	NAGA	0.584306	3.15e-65	CIB1	0.634187	2.32809e-33	PLIN2	0.732859	3.89e-81
MYH9	0.670855	7.61e-44	KDELC2	0.584062	3.67e-65	CLEC18A	0.625248	3.27818e-32	CAP1	0.73238	5.57e-81
EVA1B	0.670603	8.41e-44	SP100	0.583784	4.36e-65	CLEC5A	0.743862	2.82928e-51	SPATS2L	0.73235	5.7e-81
MUL1	0.670293	9.5e-44	CTTNBP2NL	0.583729	4.51e-65	CLEC7A	0.668151	4.34031e-38	TLR2	0.732347	5.71e-81
ACTN4	0.669297	1.41e-43	FNDC3B	0.583716	4.55e-65	CLIC1	0.812174	5.91031e-68	PDIA4	0.732059	7.08e-81
CHSY1	0.669132	1.5e-43	CHST14	0.583415	5.48e-65	CMTM6	0.626639	2.18428e-32	SERPINB1	0.731843	8.33e-81
BACE2	0.668827	1.69e-43	ETV6	0.583046	6.88e-65	CNN3	0.659158	8.90392e-37	HK2	0.731622	9.82e-81
TRADD	0.668629	1.83e-43	SEC61A1	0.583035	6.93e-65	COL5A2	0.644993	8.45849e-35	CMTM6	0.731504	1.07e-80
DPYD	0.668588	1.86e-43	ACTN4	0.582945	7.32e-65	CPVL	0.635008	1.81851e-33	RGS19	0.731271	1.28e-80
APOBEC3F	0.668585	1.86e-43	ADPRHL2	0.582542	9.39e-65	CRYZ	0.704149	7.78137e-44	CALU	0.731257	1.29e-80
CFLAR	0.668573	1.87e-43	RNF19B	0.582433	1e-64	CSTA	0.750539	1.1601e-52	LAMC1	0.730772	1.85e-80
EMP1	0.668548	1.89e-43	NCSTN	0.582129	1.21e-64	CTBS	0.704882	5.82246e-44	FKBP9	0.728845	7.69e-80
FAM114A1	0.667634	2.7e-43	C1RL	0.581831	1.45e-64	CTNNA1	0.651323	1.13898e-35	GLT25D1	0.72884	7.72e-80
GALNT2	0.666038	5.02e-43	TMEM69	0.581714	1.56e-64	CTSA	0.633391	2.95721e-33	LAMB1	0.728418	1.05e-79
MRPS15	0.665731	5.66e-43	TTF2	0.580953	2.49e-64	CTSB	0.64139	2.59282e-34	GPX1	0.727244	2.49e-79
VKORC1	0.665279	6.74e-43	ALOX5AP	0.580888	2.59e-64	CTSC	0.669551	2.68614e-38	C1QB	0.726932	3.13e-79
ARHGAP18	0.664759	8.24e-43	ZSCAN22	0.580832	2.68e-64	CTSL1	0.622739	6.78202e-32	GALNT2	0.726509	4.26e-79
RHOC	0.66469	8.47e-43	WDR1	0.580428	3.44e-64	CTSS	0.632523	3.83476e-33	PLAUR	0.726449	4.45e-79
SEC24D	0.664498	9.12e-43	GLT25D1	0.580051	4.33e-64	CXCL10	0.613635	8.98054e-31	REXO2	0.726299	4.97e-79
ABCD1	0.664235	1.01e-42	CYFIP1	0.5798	5.05e-64	CXCL16	0.675598	3.27852e-39	PION	0.726126	5.63e-79
ST8SIA4	0.664206	1.02e-42	SCMH1	0.579038	8.03e-64	CXCR4	0.662218	3.22242e-37	CASP6	0.726074	5.85e-79
SYNPO	0.663872	1.16e-42	HAT1	0.578906	8.7e-64	CYBB	0.685363	9.85734e-41	CD151	0.725126	1.16e-78
STAT5A	0.663563	1.31e-42	DAP	0.578632	1.03e-63	CYBRD1	0.652232	8.50866e-36	NEAT1	0.724632	1.67e-78
TRIP6	0.663487	1.35e-42	RIOK3	0.578575	1.06e-63	CYTIP	0.660981	4.86716e-37	RNASE4	0.724599	1.71e-78
CD151	0.663447	1.37e-42	NMI	0.578428	1.16e-63	DAP	0.641012	2.91328e-34	MYH9	0.724219	2.25e-78
EPS15L1	0.663202	1.5e-42	PSMB2	0.577336	2.26e-63	DCTD	0.74673	7.26494e-52	LGALS3	0.723942	2.74e-78
SMIM3	0.662651	1.85e-42	ADPGK	0.576844	3.04e-63	DDB2	0.648337	2.95087e-35	ADAM12	0.723333	4.25e-78
GRN	0.661628	2.74e-42	AGTRAP	0.576807	3.11e-63	DDOST	0.710038	7.37171e-45	CD97	0.723169	4.78e-78
PDIA5	0.65997	5.15e-42	GRWD1	0.576794	3.13e-63	DDX60L	0.623091	6.12608e-32	LPAR6	0.722894	5.83e-78
TGFB1	0.659952	5.19e-42	RNPEP	0.576733	3.25e-63	DEDD2	0.603557	1.4238e-29	GRN	0.722715	6.62e-78
PION	0.659859	5.37e-42	C1orf84	0.576709	3.3e-63	DEF6	0.61287	1.11132e-30	PSRC1	0.722596	7.21e-78
S100A4	0.659548	6.05e-42	PVT1	0.576398	3.98e-63	DENND2D	0.627064	1.92886e-32	OSMR	0.722349	8.61e-78
ICMT	0.659116	7.12e-42	NMNAT1	0.575948	5.22e-63	DHRS3	0.616539	3.97527e-31	NPC2	0.721861	1.22e-77
MOB3A	0.658895	7.74e-42	ZNF613	0.575663	6.19e-63	DIRAS3	0.732751	4.64673e-49	SRPX2	0.721018	2.23e-77
DAP	0.658659	8.46e-42	HSD3B7	0.575651	6.24e-63	DNAJC10	0.627736	1.58375e-32	ADAM9	0.720567	3.07e-77
HEBP2	0.657959	1.1e-41	LYN	0.57523	8.03e-63	DNAJC2	0.617561	2.97764e-31	TNFAIP6	0.720195	3.99e-77
ACTN1	0.65769	1.22e-41	GLA	0.575129	8.54e-63	DNALI1	0.623965	4.75726e-32	CHSY1	0.72001	4.55e-77
LAMC1	0.657516	1.3e-41	TMEM194B	0.574455	1.28e-62	DNMT3A	0.660613	5.49991e-37	DPY19L1	0.719965	4.7e-77
PPCS	0.65627	2.08e-41	SLC35A4	0.574208	1.48e-62	DOCK2	0.663874	1.85009e-37	ITGA5	0.719819	5.21e-77
FHOD1	0.655902	2.38e-41	TMED10	0.573828	1.86e-62	DOCK8	0.647664	3.65077e-35	ACTN1	0.719753	5.46e-77
PPIC	0.655761	2.51e-41	C9orf64	0.573744	1.96e-62	DOK1	0.671596	1.32626e-38	RNASE2	0.71964	5.92e-77
GPX8	0.655305	2.97e-41	CDK2	0.573699	2.01e-62	DOK3	0.661158	4.58879e-37	LAP3	0.719437	6.83e-77
FHL3	0.655143	3.16e-41	RPAP2	0.573393	2.41e-62	DPH3	0.624409	4.18266e-32	TRADD	0.719378	7.12e-77
MAP3K6	0.655009	3.32e-41	CLIC1	0.573354	2.47e-62	DPY19L1	0.7175	3.41433e-46	PDIA3	0.719252	7.78e-77
S100A10	0.655009	3.32e-41	TM9SF1	0.572903	3.24e-62	DPYD	0.781437	1.05085e-59	SLC7A7	0.718999	9.31e-77
FCER1G	0.654751	3.66e-41	AKIRIN1	0.572794	3.45e-62	DR1	0.674407	4.9812e-39	CEBPB	0.718821	1.05e-76
MYO1G	0.654573	3.9e-41	CASP4	0.572751	3.54e-62	DSE	0.622459	7.35247e-32	C19orf10	0.718718	1.13e-76
FKBP10	0.654355	4.23e-41	DHDDS	0.572563	3.96e-62	DTX3L	0.669186	3.04454e-38	TLR1	0.718661	1.18e-76
CARD16	0.65423	4.43e-41	ANXA5	0.572417	4.32e-62	DYNLT3	0.60394	1.28417e-29	TYROBP	0.718493	1.33e-76
CIDEB	0.654178	4.52e-41	CHPF2	0.571735	6.48e-62	EFEMP1	0.602468	1.90829e-29	CTSA	0.717357	2.95e-76
CABP4	0.654111	4.64e-41	TAGLN2	0.571498	7.46e-62	EFEMP2	0.724021	2.14485e-47	PIGT	0.717254	3.17e-76
TMCO4	0.654045	4.75e-41	PLIN3	0.571236	8.71e-62	ELF4	0.679397	8.52375e-40	EMILIN1	0.716413	5.71e-76
NPC2	0.653526	5.76e-41	TRIP6	0.571184	8.99e-62	ELK3	0.699641	4.54697e-43	VEGFA	0.716065	7.28e-76
SLC11A1	0.653134	6.65e-41	RIT1	0.570871	1.08e-61	ELOVL1	0.624963	3.56122e-32	SLC10A3	0.715934	7.97e-76
PROCR	0.653086	6.77e-41	FTSJ2	0.570663	1.22e-61	EMILIN1	0.604223	1.18994e-29	TUBB6	0.715688	9.46e-76
IFITM3	0.652793	7.55e-41	HDAC3	0.570147	1.66e-61	EMP1	0.68744	4.59602e-41	SERPINA3	0.715244	1.29e-75
SOCS3	0.651969	1.02e-40	TMED9	0.569513	2.41e-61	EMP3	0.81314	3.07644e-68	C1S	0.714927	1.6e-75
LOXL3	0.65177	1.1e-40	FAM126A	0.569323	2.7e-61	EMR2	0.638699	5.92739e-34	GLB1	0.714814	1.74e-75
ADAM12	0.650829	1.55e-40	PION	0.569004	3.26e-61	EPSTI1	0.602667	1.80884e-29	PDIA5	0.714694	1.89e-75
MLKL	0.650703	1.63e-40	DPAGT1	0.568916	3.43e-61	ERI1	0.647886	3.40344e-35	ISG20	0.714665	1.92e-75
SEC61A1	0.650678	1.64e-40	DDB2	0.568752	3.78e-61	ETV6	0.640726	3.18158e-34	ABCC3	0.714657	1.93e-75
LSM10	0.650409	1.81e-40	DOK3	0.568633	4.05e-61	EVI2B	0.634091	2.3968e-33	NAGA	0.713902	3.26e-75
PLEKHA4	0.650114	2.02e-40	HN1L	0.568376	4.71e-61	F3	0.646192	5.80682e-35	GBP2	0.713772	3.57e-75
CTSC	0.649887	2.19e-40	MOV10	0.567935	6.1e-61	FABP5	0.622291	7.71698e-32	FAM114A1	0.713769	3.57e-75
ETHE1	0.649758	2.3e-40	PIGT	0.567634	7.27e-61	FAH	0.674726	4.45331e-39	FCGR3B	0.713091	5.7e-75
PLSCR1	0.649725	2.33e-40	PSRC1	0.567633	7.28e-61	FAM113B	0.615882	4.7835e-31	MYO1F	0.712896	6.52e-75
FCHSD1	0.649409	2.61e-40	RUNX1	0.567388	8.4e-61	FAM114A1	0.699665	4.50495e-43	EMP1	0.712348	9.49e-75
RARS	0.649342	2.67e-40	FBXO17	0.567284	8.93e-61	FAM129A	0.74351	3.34022e-51	S100A6	0.712117	1.11e-74
BAK1	0.648366	3.81e-40	C1orf85	0.567143	9.7e-61	FAM181A	0.605809	7.74382e-30	SWAP70	0.711563	1.62e-74
RAB8A	0.64768	4.89e-40	KIAA0495	0.566951	1.08e-60	FAM20C	0.685874	8.17469e-41	UPP1	0.711542	1.65e-74
TMEM234	0.646735	6.88e-40	FPGT	0.566611	1.32e-60	FAM26F	0.631433	5.30723e-33	C1QA	0.711076	2.26e-74
IFI30	0.646248	8.19e-40	XRN2	0.565924	1.97e-60	FAM46A	0.693264	5.22266e-42	PSMC4	0.709565	6.32e-74
RNF135	0.646114	8.6e-40	SLC30A5	0.565477	2.56e-60	FBP1	0.681961	3.39431e-40	COL3A1	0.709151	8.37e-74
TGFBI	0.645954	9.11e-40	C20orf72	0.564885	3.61e-60	FCER1G	0.759679	1.23735e-54	SAT1	0.709095	8.69e-74
ZBTB8OS	0.645433	1.1e-39	IFI16	0.564635	4.17e-60	FCGR1B	0.679581	7.97952e-40	CD164	0.708978	9.41e-74
B4GALT1	0.644832	1.36e-39	CMTM3	0.564619	4.21e-60	FCGR2A	0.736283	9.44082e-50	GYS1	0.708971	9.45e-74
GNL2	0.64445	1.56e-39	SPATA6	0.564588	4.29e-60	FCGR2B	0.666467	7.70264e-38	STAB1	0.707953	1.88e-73
RER1	0.644165	1.73e-39	RPS6KA1	0.564226	5.29e-60	FCGR2C	0.708739	1.24601e-44	MAN2B1	0.70785	2.01e-73
HSD3B7	0.643623	2.1e-39	ZNF436	0.563984	6.08e-60	FCGR3B	0.67367	6.4454e-39	LCP2	0.706393	5.34e-73
LIMK2	0.643463	2.22e-39	CD151	0.563677	7.27e-60	FEM1C	0.637817	7.75923e-34	WIPI1	0.706136	6.34e-73
ITPKC	0.64338	2.29e-39	TMEM185B	0.563508	8.01e-60	FERMT3	0.715461	7.98065e-46	HLA-DMA	0.705673	8.64e-73
CEBPD	0.643258	2.39e-39	CEPT1	0.563461	8.23e-60	FGG	0.761867	4.04734e-55	DIRAS3	0.704619	1.74e-72
MIR155HG	0.643156	2.48e-39	POFUT1	0.56339	8.57e-60	FKBP5	0.661189	4.54277e-37	PHC2	0.704422	1.98e-72
IGFBP7	0.642928	2.69e-39	LOXL3	0.563199	9.57e-60	FKBP9	0.695953	1.88016e-42	ADM	0.704003	2.62e-72
LOC100505812	0.642658	2.96e-39	YIPF1	0.563079	1.03e-59	FLII	0.65353	5.59958e-36	VAMP5	0.703333	4.07e-72
FAM129A	0.642428	3.21e-39	NRD1	0.562816	1.19e-59	FLNA	0.711387	4.26072e-45	COL1A1	0.70263	6.48e-72
RBMS1	0.642154	3.54e-39	SLC7A7	0.562572	1.37e-59	FLNC	0.603947	1.28168e-29	EFEMP2	0.702364	7.71e-72
FOSL2	0.641954	3.8e-39	PTGS1	0.562165	1.74e-59	FNDC3B	0.79779	6.45739e-64	TTF2	0.702336	7.86e-72
MRPL17	0.641724	4.12e-39	SHKBP1	0.561907	2.01e-59	FOSL2	0.669242	2.98608e-38	HSPA6	0.701843	1.09e-71
ARHGDIB	0.641502	4.46e-39	MOBKL1B	0.561745	2.21e-59	FPGT	0.699259	5.27199e-43	AK2	0.701777	1.13e-71
DOK3	0.640706	5.9e-39	TMEM154	0.561468	2.59e-59	FPR1	0.7003	3.51975e-43	CEBPG	0.701452	1.4e-71
PSMD9	0.640567	6.2e-39	APOBEC3C	0.561264	2.91e-59	FSTL1	0.603716	1.36425e-29	LOXL1	0.701329	1.52e-71
EHBP1L1	0.640427	6.51e-39	GLB1	0.561233	2.96e-59	FTL	0.690862	1.28861e-41	COL6A2	0.701267	1.58e-71
VAMP5	0.640288	6.84e-39	CAST	0.561086	3.22e-59	FUCA2	0.785996	7.66963e-61	SHC1	0.70069	2.31e-71
ZNF600	0.639971	7.65e-39	GUSB	0.561063	3.27e-59	FYCO1	0.663416	2.15775e-37	MFSD1	0.699128	6.38e-71
CFI	0.639793	8.14e-39	RAB42	0.560746	3.92e-59	FZD1	0.657874	1.35924e-36	VKORC1	0.698768	8.05e-71
DDB2	0.639564	8.82e-39	PSMC4	0.56056	4.36e-59	FZD5	0.694979	2.72576e-42	TNFAIP8	0.698677	8.54e-71
BRI3	0.639416	9.29e-39	ERGIC1	0.559839	6.57e-59	FZD7	0.732252	5.80861e-49	TMEM147	0.698465	9.79e-71
ISG20	0.638089	1.48e-38	SIGLEC9	0.559778	6.81e-59	G0S2	0.607798	4.50448e-30	MFSD10	0.698128	1.22e-70
CD93	0.637627	1.74e-38	PHACTR4	0.559594	7.56e-59	GADD45A	0.720585	9.3084e-47	ENTPD1	0.69761	1.7e-70
CHPF2	0.637423	1.87e-38	CD44	0.559593	7.56e-59	GAL3ST4	0.666594	7.37705e-38	AIM1	0.697514	1.81e-70
HDAC3	0.636719	2.38e-38	IL10RB	0.559164	9.65e-59	GALM	0.748391	3.27723e-52	SLC11A1	0.697335	2.03e-70
TRIM38	0.63627	2.79e-38	MRC2	0.55901	1.05e-58	GALNT2	0.722187	4.70845e-47	ZYX	0.69717	2.26e-70
TYMP	0.636024	3.03e-38	KDELR2	0.558669	1.28e-58	GBE1	0.662453	2.97962e-37	CSDA	0.696959	2.58e-70
CASP8	0.635741	3.34e-38	STEAP3	0.558634	1.3e-58	GBP1	0.744341	2.258e-51	LMAN2	0.696773	2.91e-70
TMEM50A	0.635442	3.71e-38	DPYD	0.558563	1.36e-58	GBP2	0.666303	8.14433e-38	BACE2	0.696661	3.13e-70
SPAG4	0.63521	4.02e-38	LHFPL2	0.558268	1.61e-58	GBP3	0.690035	1.75474e-41	LOX	0.695715	5.74e-70
ICAM3	0.635108	4.16e-38	NECAP2	0.558193	1.68e-58	GCA	0.601315	2.59835e-29	HEXA	0.695704	5.78e-70
SHQ1	0.634534	5.07e-38	IL13RA1	0.557806	2.09e-58	GCLM	0.618467	2.30345e-31	GLRX	0.695294	7.51e-70
PDCD1LG2	0.634388	5.34e-38	TAF12	0.557519	2.45e-58	GEM	0.632804	3.52578e-33	PMM2	0.694625	1.15e-69
GALNS	0.633625	6.94e-38	TMEM50A	0.557503	2.48e-58	GIMAP2	0.696874	1.32145e-42	PLIN3	0.694577	1.19e-69
DERL2	0.633622	6.95e-38	PDPN	0.557481	2.51e-58	GLA	0.60531	8.86608e-30	CTNNA1	0.694003	1.71e-69
ATF5	0.63313	8.22e-38	TBC1D1	0.557427	2.58e-58	GLB1	0.660661	5.41294e-37	PLOD2	0.693483	2.37e-69
NRBP1	0.632955	8.73e-38	ZNF416	0.557163	3e-58	GLIPR1	0.601046	2.79213e-29	OSBPL3	0.693432	2.45e-69
MIR22HG	0.632895	8.91e-38	FAM20C	0.556993	3.3e-58	GLIS3	0.699053	5.71038e-43	KDELR2	0.693317	2.64e-69
TMOD3	0.632641	9.72e-38	FLNA	0.556724	3.84e-58	GLRX	0.636415	1.1881e-33	ETF1	0.691961	6.21e-69
FAM109B	0.63225	1.11e-37	GSTK1	0.556648	4.01e-58	GLT25D1	0.653675	5.34253e-36	S100A10	0.691872	6.56e-69
FLNA	0.631704	1.34e-37	NUP54	0.556419	4.57e-58	GMFG	0.628	1.46534e-32	SLC31A1	0.691735	7.15e-69
CNPY4	0.630252	2.19e-37	LDHA	0.556342	4.77e-58	GMPPA	0.679506	8.1988e-40	MR1	0.690917	1.2e-68
C19orf24	0.629579	2.76e-37	LITAF	0.556291	4.91e-58	GNA15	0.640589	3.31892e-34	COL1A2	0.690328	1.73e-68
DNAJB11	0.628526	3.93e-37	C13orf18	0.556121	5.4e-58	GNAI3	0.719141	1.7136e-46	S100A8	0.690317	1.74e-68
OST4	0.62843	4.06e-37	BZW1	0.555064	9.78e-58	GNG12	0.728237	3.43285e-48	PTPN12	0.689967	2.17e-68
ARF6	0.628417	4.08e-37	KTI12	0.555052	9.85e-58	GNG5	0.788225	2.08289e-61	RAB27A	0.689715	2.53e-68
CD99P1	0.627922	4.82e-37	S100A11	0.554781	1.15e-57	GNL2	0.639634	4.45208e-34	C3	0.689386	3.11e-68
IGFBP2	0.6278	5.03e-37	TNFRSF12A	0.554737	1.17e-57	GNS	0.605361	8.74613e-30	HLA-DRB4	0.689321	3.24e-68
KHNYN	0.627135	6.28e-37	ERMAP	0.554713	1.19e-57	GPN2	0.624569	3.99312e-32	CD53	0.689063	3.81e-68
SSR3	0.626168	8.68e-37	NEDD1	0.554654	1.23e-57	GPNMB	0.61726	3.24285e-31	FPGT	0.68902	3.91e-68
NDUFV3	0.625683	1.02e-36	RBMS1	0.554652	1.23e-57	GPR65	0.746118	9.72717e-52	HLA-A	0.689007	3.94e-68
HK3	0.62538	1.13e-36	NCF1	0.554359	1.45e-57	GPR84	0.713414	1.85825e-45	HLA-F	0.688721	4.71e-68
RAP2B	0.625211	1.2e-36	GJC1	0.554242	1.55e-57	GPX1	0.665607	1.03093e-37	EHD4	0.688155	6.68e-68
TMEM43	0.624197	1.67e-36	ARSD	0.553982	1.79e-57	GPX7	0.660166	6.38037e-37	TMSB10	0.687746	8.61e-68
TPM4	0.624048	1.76e-36	FCHSD1	0.553969	1.81e-57	GPX8	0.613855	8.44515e-31	RIPK1	0.687647	9.16e-68
SLC25A37	0.623358	2.21e-36	LAPTM5	0.55353	2.31e-57	GSDMD	0.602677	1.80402e-29	CPVL	0.687335	1.11e-67
DPP9	0.622962	2.52e-36	KCNE3	0.55344	2.43e-57	GSTK1	0.686355	6.85191e-41	GMFG	0.686083	2.4e-67
RNASE2	0.622706	2.74e-36	CABP4	0.55331	2.61e-57	GUSB	0.642042	2.1197e-34	MVP	0.68571	3.02e-67
MYL6	0.6227	2.75e-36	SHISA5	0.552955	3.18e-57	H2BFS	0.607952	4.31873e-30	MYL6	0.684939	4.84e-67
LGALS3BP	0.622682	2.76e-36	CXCL16	0.552744	3.58e-57	HAMP	0.658809	9.99331e-37	DERL2	0.684664	5.73e-67
POLR2L	0.622474	2.96e-36	CDC42	0.552704	3.66e-57	HAS2	0.607428	4.98299e-30	POP4	0.684143	7.87e-67
SLC2A10	0.622448	2.99e-36	PTPN2	0.5527	3.66e-57	HAVCR2	0.665349	1.12532e-37	IL13RA1	0.683377	1.26e-66
CYTIP	0.62237	3.06e-36	GIMAP2	0.552641	3.79e-57	HBXIP	0.642506	1.83565e-34	IRF1	0.683361	1.27e-66
GPR3	0.621407	4.21e-36	APOBEC3G	0.552324	4.52e-57	HCK	0.653483	5.68371e-36	KIAA0323	0.682931	1.65e-66
TNFAIP6	0.621398	4.22e-36	TMBIM1	0.552113	5.08e-57	HCLS1	0.675456	3.44605e-39	TNC	0.682747	1.84e-66
ORMDL2	0.621119	4.62e-36	OSMR	0.55173	6.28e-57	HCST	0.614499	7.05291e-31	PRSS23	0.682731	1.86e-66
DNAJB1	0.620563	5.55e-36	PFN1	0.551713	6.34e-57	HDAC1	0.689457	2.17692e-41	PSMB8	0.682684	1.91e-66
TP53I13	0.62054	5.59e-36	RER1	0.551433	7.41e-57	HEBP1	0.615427	5.43632e-31	HLA-B	0.682559	2.06e-66
GRWD1	0.620014	6.64e-36	CANT1	0.551127	8.77e-57	HEBP2	0.660124	6.46862e-37	CRYZ	0.681796	3.27e-66
GMFG	0.619903	6.89e-36	USP1	0.550947	9.69e-57	HERC5	0.639226	5.04407e-34	LAMB2	0.681625	3.63e-66
HIST1H2BK	0.619869	6.96e-36	FRMD8	0.550871	1.01e-56	HEXB	0.675633	3.23844e-39	HCLS1	0.681128	4.9e-66
CLEC5A	0.619862	6.98e-36	ZNF765	0.55065	1.14e-56	HFE	0.630089	7.91051e-33	BTN2A2	0.680964	5.4e-66
NNMT	0.619425	8.05e-36	DDX20	0.550469	1.26e-56	HIST1H2BK	0.651787	9.81466e-36	BCL2A1	0.680603	6.72e-66
FSTL1	0.619037	9.13e-36	SWAP70	0.550421	1.3e-56	HK2	0.72613	8.61286e-48	CLEC2B	0.680543	6.96e-66
RILPL2	0.618569	1.06e-35	SFRS13A	0.550058	1.58e-56	HLA-A	0.626113	2.54745e-32	LRRFIP1	0.679924	1.01e-65
UNC93B1	0.61854	1.07e-35	NSUN4	0.549879	1.75e-56	HLA-B	0.642203	2.01651e-34	OLFML3	0.679658	1.18e-65
HLX	0.617739	1.39e-35	RPF1	0.549645	1.99e-56	HLA-C	0.656041	2.47684e-36	VSIG4	0.679648	1.19e-65
CTBS	0.617691	1.41e-35	PLEKHA9	0.549592	2.05e-56	HLA-DMA	0.626197	2.4856e-32	SMS	0.679558	1.26e-65
SIGLEC9	0.616914	1.82e-35	DTX3L	0.549385	2.29e-56	HLA-DMB	0.612762	1.14521e-30	PRKD2	0.679494	1.31e-65
SERPINH1	0.616835	1.87e-35	CCNYL1	0.549248	2.47e-56	HLA-E	0.613569	9.14572e-31	PDCD6IP	0.678987	1.77e-65
MMP14	0.616706	1.95e-35	VRK3	0.549108	2.67e-56	HLA-G	0.626566	2.23125e-32	IL10RB	0.678838	1.93e-65
GNB2	0.616501	2.08e-35	RRAGC	0.54905	2.76e-56	HMGCL	0.725091	1.35127e-47	IRF3	0.678814	1.96e-65
LAPTM5	0.616271	2.24e-35	CD300A	0.549019	2.81e-56	HMHA1	0.618456	2.31081e-31	SYNPO	0.678514	2.35e-65
METRNL	0.616207	2.29e-35	PDIA3P	0.549	2.84e-56	HMOX1	0.640105	3.85247e-34	PLAT	0.678392	2.52e-65
GUSB	0.615866	2.55e-35	SH3PXD2B	0.548917	2.97e-56	HRH1	0.784172	2.2024e-60	IRAK1	0.67836	2.57e-65
MICALL2	0.615758	2.64e-35	LRRC41	0.548627	3.48e-56	HS2ST1	0.723126	3.14958e-47	MOBKL1B	0.678326	2.62e-65
CKAP4	0.615596	2.78e-35	FZD5	0.548399	3.94e-56	HSD3B7	0.670088	2.23301e-38	HLA-G	0.678121	2.96e-65
ARSJ	0.615474	2.89e-35	C7orf42	0.548013	4.87e-56	HSPA5	0.643892	1.19295e-34	CTSL1	0.677926	3.33e-65
PNKP	0.615314	3.05e-35	RAD54B	0.547722	5.71e-56	HSPA6	0.665038	1.24995e-37	RRAS	0.677766	3.66e-65
VAMP8	0.615279	3.08e-35	ZMYM1	0.547043	8.28e-56	HSPB1	0.620624	1.24523e-31	PROS1	0.677348	4.69e-65
CD276	0.615054	3.31e-35	LPAR6	0.546944	8.74e-56	IBSP	0.675421	3.4896e-39	YIPF1	0.677344	4.7e-65
MFSD12	0.614744	3.66e-35	PIGG	0.546761	9.66e-56	ICAM3	0.619596	1.67042e-31	TIMP2	0.677241	5e-65
TTC38	0.614706	3.7e-35	SASH3	0.546685	1.01e-55	ICMT	0.607929	4.34627e-30	ARPC5	0.677084	5.49e-65
THBD	0.614081	4.53e-35	PLEKHF2	0.546656	1.02e-55	IER3	0.612559	1.21183e-30	HEBP2	0.676965	5.89e-65
TAGLN2	0.613839	4.89e-35	CROT	0.546588	1.06e-55	IFI30	0.755013	1.28809e-53	CD44	0.676645	7.12e-65
FTSJ2	0.613719	5.08e-35	MGAT4B	0.546538	1.09e-55	IFIH1	0.634028	2.44206e-33	PLBD1	0.676513	7.7e-65
FLOT1	0.613623	5.24e-35	LOC100129034	0.54568	1.74e-55	IFNGR2	0.719203	1.66999e-46	ESYT1	0.676477	7.86e-65
STC1	0.613611	5.26e-35	FEM1C	0.545597	1.82e-55	IGF2BP3	0.638549	6.2051e-34	DDB2	0.676407	8.19e-65
PRSS23	0.613556	5.35e-35	PTP4A2	0.545358	2.07e-55	IGFBP2	0.732277	5.74318e-49	TMBIM1	0.675548	1.36e-64
DNAJC22	0.613193	6.01e-35	PEPD	0.545284	2.16e-55	IGFBP3	0.63471	1.98937e-33	TNIP1	0.674938	1.95e-64
SLC12A7	0.613135	6.12e-35	PDIA6	0.54475	2.88e-55	IKIP	0.626591	2.2152e-32	NTAN1	0.674879	2.02e-64
F11R	0.61308	6.23e-35	CALR	0.544509	3.28e-55	IL10RA	0.606196	6.97102e-30	GPX7	0.674877	2.02e-64
PRDX4	0.612553	7.37e-35	GPR65	0.544122	4.05e-55	IL13RA1	0.772772	1.28399e-57	RPN2	0.67445	2.59e-64
MAP2K3	0.612262	8.09e-35	PQLC2	0.54395	4.44e-55	IMPA2	0.600698	3.06333e-29	FAM129A	0.674105	3.18e-64
APOBEC3C	0.612097	8.52e-35	LAT2	0.543772	4.89e-55	IMPACT	0.652999	6.6467e-36	HLA-C	0.673851	3.69e-64
TBL2	0.611423	1.06e-34	PALLD	0.543749	4.95e-55	IQGAP1	0.822676	3.95085e-71	CTSS	0.67368	4.07e-64
LYPLA2	0.6113	1.1e-34	TGFB1	0.543736	4.99e-55	IRAK1	0.611944	1.43762e-30	APOBEC3G	0.673355	4.93e-64
PLOD2	0.611255	1.11e-34	FAM86C	0.543596	5.38e-55	IRAK2	0.607214	5.28364e-30	GADD45A	0.672746	7.03e-64
COTL1	0.611237	1.12e-34	CD300C	0.54359	5.4e-55	IRAK4	0.718479	2.26423e-46	DOK1	0.672664	7.37e-64
GPR65	0.61103	1.2e-34	XKR8	0.543411	5.94e-55	IRF1	0.705216	5.09978e-44	MUL1	0.67246	8.3e-64
LHFPL2	0.611027	1.2e-34	TICAM2	0.543244	6.5e-55	ISG20	0.702134	1.72013e-43	MGAT1	0.67207	1.04e-63
CCDC9	0.610521	1.4e-34	RFC2	0.543098	7.04e-55	ITGA5	0.666029	8.93807e-38	SLA	0.671975	1.1e-63
TMEM248	0.610454	1.43e-34	NANP	0.542955	7.6e-55	ITGAM	0.701898	1.88651e-43	ANGPT2	0.671664	1.32e-63
HLA-B	0.610453	1.43e-34	SERBP1	0.542715	8.65e-55	ITGB2	0.761089	6.03093e-55	RNASE6	0.67165	1.33e-63
ERP44	0.610224	1.54e-34	TRIM5	0.542684	8.79e-55	ITPKC	0.619496	1.7184e-31	PSMB9	0.671462	1.48e-63
PQLC3	0.609977	1.67e-34	IRAK4	0.5424	1.02e-54	ITPRIP	0.684478	1.36166e-40	ARPC3	0.671056	1.88e-63
FERMT3	0.609584	1.89e-34	POMGNT1	0.542265	1.1e-54	JUN	0.705916	3.86018e-44	AEBP1	0.67088	2.08e-63
MAN1C1	0.608959	2.3e-34	PLEKHG2	0.542086	1.21e-54	KCNE4	0.61625	4.31279e-31	EMR2	0.670865	2.1e-63
TRAM1	0.608936	2.31e-34	CCDC125	0.541786	1.42e-54	KDELC2	0.66888	3.38095e-38	FEM1C	0.670622	2.41e-63
YY2	0.608129	2.98e-34	FLII	0.541769	1.44e-54	KDELR2	0.65747	1.55214e-36	POTEK	0.670332	2.85e-63
GNS	0.607825	3.28e-34	MED8	0.541745	1.46e-54	KIAA0146	0.70194	1.85553e-43	MYCBP	0.670172	3.13e-63
TLR2	0.607425	3.71e-34	FKBP9	0.541319	1.83e-54	KIAA0323	0.712434	2.77835e-45	FLII	0.670051	3.35e-63
C5AR1	0.607376	3.77e-34	RAP2B	0.541223	1.93e-54	KIAA0495	0.659518	7.90564e-37	C8orf4	0.669773	3.94e-63
CD300A	0.607273	3.9e-34	CAPG	0.540898	2.29e-54	KLF6	0.657517	1.52808e-36	ZNF468	0.669278	5.23e-63
LCP2	0.606895	4.38e-34	MAP7D3	0.540759	2.47e-54	KYNU	0.660157	6.39806e-37	WDR1	0.669273	5.25e-63
B3GNT5	0.606508	4.95e-34	TEX261	0.540743	2.49e-54	LAIR1	0.698958	5.9238e-43	IGF2BP3	0.66887	6.61e-63
C1orf54	0.606285	5.3e-34	LCP2	0.540564	2.74e-54	LAMB1	0.612915	1.09762e-30	FAM111A	0.668841	6.72e-63
IL13RA1	0.606232	5.39e-34	MR1	0.540552	2.76e-54	LAMB2	0.665423	1.09751e-37	DNAJB1	0.66824	9.49e-63
STBD1	0.606114	5.59e-34	TMEM140	0.540457	2.9e-54	LAMC1	0.654981	3.49815e-36	KIAA0040	0.667935	1.13e-62
LOC100506385	0.606029	5.74e-34	TPST1	0.540309	3.14e-54	LAP3	0.701097	2.58056e-43	ELAVL1	0.667858	1.18e-62
SERPING1	0.605925	5.93e-34	SLC2A9	0.539761	4.2e-54	LAPTM5	0.739513	2.14959e-50	HDAC1	0.667678	1.31e-62
AP5Z1	0.605603	6.55e-34	IKBIP	0.5397	4.34e-54	LASS2	0.661114	4.65704e-37	TNFAIP3	0.667581	1.38e-62
HSP90B1	0.605552	6.66e-34	ARAP3	0.53955	4.7e-54	LAT2	0.679128	9.38255e-40	ASL	0.667519	1.43e-62
CTSZ	0.605294	7.21e-34	CRLF3	0.539412	5.06e-54	LATS2	0.661691	3.84328e-37	PDLIM1	0.666717	2.26e-62
CLCF1	0.605184	7.46e-34	SH2D4A	0.538794	7.03e-54	LCP2	0.696632	1.45011e-42	STAT3	0.66654	2.5e-62
TRPV2	0.605003	7.89e-34	SAMD9L	0.538772	7.11e-54	LDHA	0.765445	6.3439e-56	HLA-DRA	0.666179	3.07e-62
NCF1	0.604721	8.61e-34	SMC4	0.53875	7.2e-54	LEPRE1	0.644	1.15352e-34	SLC38A6	0.665455	4.63e-62
NAMPT	0.604357	9.64e-34	ZNRF2	0.538661	7.54e-54	LEPREL1	0.627664	1.61735e-32	ORMDL2	0.664689	7.15e-62
GTF2E2	0.603946	1.09e-33	SLC16A3	0.538646	7.61e-54	LGALS1	0.724088	2.08378e-47	HMGCL	0.664497	7.97e-62
JUN	0.603682	1.19e-33	HRH1	0.538572	7.91e-54	LGALS3	0.712986	2.21542e-45	POSTN	0.664492	7.99e-62
C1orf162	0.603274	1.35e-33	TRIM38	0.538312	9.08e-54	LGALS3BP	0.634295	2.2537e-33	HRH1	0.663811	1.17e-61
MYO1F	0.602726	1.59e-33	TTC26	0.538056	1.04e-53	LGALS8	0.645869	6.42815e-35	TPST1	0.663714	1.24e-61
AGPAT2	0.602358	1.78e-33	ICMT	0.538001	1.07e-53	LGALS9	0.643358	1.40876e-34	CXCR4	0.663601	1.32e-61
LOXL2	0.602133	1.91e-33	TRIP10	0.537778	1.2e-53	LHFPL2	0.754077	2.04869e-53	RTCD1	0.663021	1.83e-61
SH2B3	0.601949	2.02e-33	SQRDL	0.537777	1.21e-53	LIF	0.649707	1.90921e-35	SH2B3	0.662839	2.02e-61
ABRACL	0.601931	2.03e-33	BCL2L12	0.537641	1.3e-53	LILRB1	0.706174	3.483e-44	FKBP15	0.662716	2.17e-61
CD300C	0.60163	2.23e-33	ARHGDIB	0.537521	1.38e-53	LILRB4	0.608864	3.36396e-30	BST2	0.661363	4.62e-61
CDR2	0.60154	2.29e-33	TCTN1	0.53745	1.43e-53	LIMS1	0.632156	4.27819e-33	LSP1	0.661322	4.73e-61
NBEAL2	0.601413	2.38e-33	EDEM2	0.537376	1.49e-53	LITAF	0.690311	1.58351e-41	PSMA5	0.660795	6.34e-61
TMEM154	0.601337	2.44e-33	PKN2	0.537227	1.61e-53	LOC100129034	0.679118	9.41592e-40	SLC4A2	0.66018	8.92e-61
PSMC2	0.601309	2.46e-33	TNC	0.537011	1.81e-53	LOC100132707	0.659752	7.31711e-37	SEC61A1	0.660058	9.55e-61
ABHD15	0.6012	2.54e-33	ITPKC	0.536265	2.68e-53	LOC150166	0.624141	4.52053e-32	NUP62	0.659857	1.07e-60
GPR84	0.601036	2.67e-33	EMR2	0.536257	2.69e-53	LOC154761	0.640571	3.33788e-34	RCAN1	0.65951	1.29e-60
TGIF1	0.600754	2.92e-33	PRKD2	0.535828	3.37e-53	LOC255783	0.619266	1.83527e-31	PPIB	0.658723	2e-60
EIF4G2	0.600348	3.3e-33	ZNF28	0.535785	3.45e-53	LOX	0.642396	1.89951e-34	SOCS3	0.658084	2.84e-60
PYGL	0.600199	3.45e-33	DPY19L1	0.535528	3.95e-53	LOXL1	0.653143	6.34401e-36	SLC2A4RG	0.657955	3.05e-60
E2F4	0.600156	3.5e-33	C21orf63	0.535475	4.06e-53	LOXL3	0.636892	1.028e-33	NCF2	0.657903	3.14e-60
SMS	0.600097	3.56e-33	ELF4	0.535371	4.28e-53	LPAR6	0.611761	1.5124e-30	IGFBP3	0.657067	4.97e-60
SNAI1	0.600082	3.58e-33	TNFRSF19	0.535323	4.39e-53	LRRC42	0.635271	1.67944e-33	NCF1C	0.656964	5.26e-60

## Sheet: Table S2
GO analysis in CGGA database
Term	Name	Count	PValue
GO:0030198	extracellular matrix organization	35	3.05e-10
GO:0006954	inflammatory response	51	6.29e-10
GO:0002576	platelet degranulation	21	2.09e-07
GO:0007155	cell adhesion	51	3.33e-07
GO:0045071	negative regulation of viral genome replication	13	4.24e-07
GO:0070527	platelet aggregation	13	5.72e-07
GO:0098609	cell-cell adhesion	35	1.15e-06
GO:0045454	cell redox homeostasis	17	1.32e-06
GO:0034097	response to cytokine	14	1.43e-06
GO:0034341	response to interferon-gamma	10	1.46e-06
GO:0060333	interferon-gamma-mediated signaling pathway	16	2.27e-06
GO:0051607	defense response to virus	25	3.36e-06
GO:0050900	leukocyte migration	21	3.43e-06
GO:0045087	innate immune response	46	3.83e-06
GO:0050776	regulation of immune response	25	1.26e-05
GO:0032760	positive regulation of tumor necrosis factor production	12	1.82e-05
GO:0001525	angiogenesis	28	2.72e-05
GO:1902042	negative regulation of extrinsic apoptotic signaling pathway via death domain receptors	10	2.84e-05
GO:0006935	chemotaxis	19	4.53e-05
GO:0006888	ER to Golgi vesicle-mediated transport	22	6.46e-05
GO:0002479	antigen processing and presentation of exogenous peptide antigen via MHC class I, TAP-dependent	13	6.87e-05
GO:0042981	regulation of apoptotic process	26	8.89e-05
GO:0032496	response to lipopolysaccharide	22	9.27e-05
GO:0002474	antigen processing and presentation of peptide antigen via MHC class I	9	9.47e-05
GO:0006915	apoptotic process	51	0.000110486
GO:0097202	activation of cysteine-type endopeptidase activity	6	0.000121494
GO:0007259	JAK-STAT cascade	9	0.000155474
GO:2000249	regulation of actin cytoskeleton reorganization	7	0.000188627
GO:0097190	apoptotic signaling pathway	13	0.000226743
GO:2001238	positive regulation of extrinsic apoptotic signaling pathway	8	0.00024462
GO:0006968	cellular defense response	12	0.00026457
GO:0071360	cellular response to exogenous dsRNA	6	0.000310676
GO:0006928	movement of cell or subcellular component	14	0.000394708
GO:0071550	death-inducing signaling complex assembly	5	0.000397996
GO:0019882	antigen processing and presentation	11	0.000406718
GO:0032729	positive regulation of interferon-gamma production	10	0.000447233
GO:0006955	immune response	39	0.000469964
GO:0001666	response to hypoxia	21	0.000492025
GO:0050766	positive regulation of phagocytosis	8	0.000507759
GO:0006509	membrane protein ectodomain proteolysis	7	0.00063631
GO:0002230	positive regulation of defense response to virus by host	7	0.00063631
GO:0009612	response to mechanical stimulus	11	0.000726887
GO:0036498	IRE1-mediated unfolded protein response	11	0.000726887
GO:0008360	regulation of cell shape	18	0.000776135
GO:0033209	tumor necrosis factor-mediated signaling pathway	16	0.000966294
GO:0097191	extrinsic apoptotic signaling pathway	9	0.00111084
GO:0007596	blood coagulation	21	0.00115513
GO:0030335	positive regulation of cell migration	21	0.00115513
GO:0051092	positive regulation of NF-kappaB transcription factor activity	17	0.00121012
GO:0010951	negative regulation of endopeptidase activity	16	0.00125244
GO:1902041	regulation of extrinsic apoptotic signaling pathway via death domain receptors	6	0.00125955
GO:0007159	leukocyte cell-cell adhesion	7	0.00132503
GO:0060337	type I interferon signaling pathway	11	0.00139328
GO:0034976	response to endoplasmic reticulum stress	12	0.00139707
GO:0007229	integrin-mediated signaling pathway	14	0.00152782
GO:0009313	oligosaccharide catabolic process	5	0.00165873
GO:0042535	positive regulation of tumor necrosis factor biosynthetic process	5	0.00165873
GO:0042493	response to drug	29	0.00187203
GO:0002224	toll-like receptor signaling pathway	7	0.0020301
GO:0035987	endodermal cell differentiation	7	0.0020301
GO:0007165	signal transduction	82	0.00234166
GO:0001765	membrane raft assembly	4	0.0023508
GO:0031532	actin cytoskeleton reorganization	9	0.00236443
GO:0034329	cell junction assembly	5	0.00238832
GO:0006464	cellular protein modification process	14	0.00260748
GO:0051603	proteolysis involved in cellular protein catabolic process	9	0.00271302
GO:0034446	substrate adhesion-dependent cell spreading	8	0.00275449
GO:0006919	activation of cysteine-type endopeptidase activity involved in apoptotic process	12	0.00318537
GO:0000302	response to reactive oxygen species	8	0.00321205
GO:0001916	positive regulation of T cell mediated cytotoxicity	5	0.00331172
GO:0097296	activation of cysteine-type endopeptidase activity involved in apoptotic signaling pathway	5	0.00331172
GO:0042730	fibrinolysis	6	0.00349584
GO:0043123	positive regulation of I-kappaB kinase/NF-kappaB signaling	18	0.00354711
GO:0050830	defense response to Gram-positive bacterium	12	0.00384072
GO:0046598	positive regulation of viral entry into host cell	4	0.00395836
GO:0034113	heterotypic cell-cell adhesion	6	0.00433687
GO:0006986	response to unfolded protein	8	0.0049363
GO:0030574	collagen catabolic process	10	0.00494068
GO:0022617	extracellular matrix disassembly	11	0.00507664
GO:0006508	proteolysis	40	0.00544161
GO:0030214	hyaluronan catabolic process	5	0.00582776
GO:0038061	NIK/NF-kappaB signaling	10	0.00606788
GO:0010529	negative regulation of transposition	4	0.00609458
GO:0030866	cortical actin cytoskeleton organization	6	0.0064339
GO:0016477	cell migration	18	0.00688699
GO:0006687	glycosphingolipid metabolic process	8	0.00727782
GO:0071363	cellular response to growth factor stimulus	8	0.00727782
GO:0046718	viral entry into host cell	11	0.00730166
GO:0034612	response to tumor necrosis factor	6	0.00771111
GO:0051056	regulation of small GTPase mediated signal transduction	15	0.00845241
GO:0006890	retrograde vesicle-mediated transport, Golgi to ER	11	0.00866444
GO:0002480	antigen processing and presentation of exogenous peptide antigen via MHC class I, TAP-independent	4	0.00879812
GO:0035456	response to interferon-beta	4	0.00879812
GO:0008630	intrinsic apoptotic signaling pathway in response to DNA damage	8	0.00923979
GO:0006887	exocytosis	11	0.009415
GO:0071260	cellular response to mechanical stimulus	10	0.00975126
GO:0071407	cellular response to organic cyclic compound	9	0.00976331
GO:0007568	aging	17	0.0102263
GO:0045597	positive regulation of cell differentiation	7	0.0103492
GO:0006457	protein folding	18	0.0106382
GO:0048010	vascular endothelial growth factor receptor signaling pathway	10	0.0106555
GO:0033077	T cell differentiation in thymus	6	0.0107736
GO:0007029	endoplasmic reticulum organization	6	0.0107736
GO:0007249	I-kappaB kinase/NF-kappaB signaling	9	0.0107766
GO:0070266	necroptotic process	5	0.0115686
GO:0031293	membrane protein intracellular domain proteolysis	5	0.0115686
GO:0060055	angiogenesis involved in wound healing	4	0.0120974
GO:0002218	activation of innate immune response	4	0.0120974
GO:0002726	positive regulation of T cell cytokine production	4	0.0120974
GO:0071222	cellular response to lipopolysaccharide	13	0.0125269
GO:0009314	response to radiation	6	0.0125779
GO:0090200	positive regulation of release of cytochrome c from mitochondria	6	0.0125779
GO:0030199	collagen fibril organization	7	0.0133298
GO:0042127	regulation of cell proliferation	18	0.0137051
GO:0030220	platelet formation	5	0.0140738
GO:0043011	myeloid dendritic cell differentiation	5	0.0140738
GO:0030168	platelet activation	13	0.0142636
GO:0045766	positive regulation of angiogenesis	13	0.0142636
GO:0009611	response to wounding	9	0.014283
GO:0060058	positive regulation of apoptotic process involved in mammary gland involution	3	0.0145383
GO:0045824	negative regulation of innate immune response	4	0.0160119
GO:0001886	endothelial cell morphogenesis	4	0.0160119
GO:0032233	positive regulation of actin filament bundle assembly	4	0.0160119
GO:0032703	negative regulation of interleukin-2 production	4	0.0160119
GO:0005975	carbohydrate metabolic process	17	0.0163602
GO:0055072	iron ion homeostasis	6	0.0167762
GO:0010803	regulation of tumor necrosis factor-mediated signaling pathway	6	0.0167762
GO:1902895	positive regulation of pri-miRNA transcription from RNA polymerase II promoter	5	0.0168977
GO:0006801	superoxide metabolic process	5	0.0168977
GO:0010332	response to gamma radiation	6	0.019186
GO:0048147	negative regulation of fibroblast proliferation	6	0.019186
GO:0051291	protein heterooligomerization	9	0.0201607
GO:1902287	semaphorin-plexin signaling pathway involved in axon guidance	4	0.0205531
GO:0044319	wound healing, spreading of cells	4	0.0205531
GO:0042340	keratan sulfate catabolic process	4	0.0205531
GO:0043085	positive regulation of catalytic activity	10	0.0218466
GO:0016139	glycoside catabolic process	3	0.0234161
GO:1902262	apoptotic process involved in patterning of blood vessels	3	0.0234161
GO:0042270	protection from natural killer cell mediated cytotoxicity	3	0.0234161
GO:0009615	response to virus	12	0.0245581
GO:0071356	cellular response to tumor necrosis factor	12	0.0245581
GO:0043491	protein kinase B signaling	6	0.0246613
GO:0060334	regulation of interferon-gamma-mediated signaling pathway	4	0.0257256
GO:0034975	protein folding in endoplasmic reticulum	4	0.0257256
GO:0045651	positive regulation of macrophage differentiation	4	0.0257256
GO:0045730	respiratory burst	4	0.0257256
GO:0030968	endoplasmic reticulum unfolded protein response	7	0.0257582
GO:0055114	oxidation-reduction process	42	0.0283138
GO:0048013	ephrin receptor signaling pathway	10	0.0308368
GO:0032743	positive regulation of interleukin-2 production	4	0.0315277
GO:0042311	vasodilation	4	0.0315277
GO:0007035	vacuolar acidification	4	0.0315277
GO:1901224	positive regulation of NIK/NF-kappaB signaling	4	0.0315277
GO:0001819	positive regulation of cytokine production	5	0.0315705
GO:0030433	ER-associated ubiquitin-dependent protein catabolic process	8	0.0322376
GO:0061299	retina vasculature morphogenesis in camera-type eye	3	0.0339487
GO:0051271	negative regulation of cellular component movement	3	0.0339487
GO:0043615	astrocyte cell migration	3	0.0339487
GO:0007044	cell-substrate junction assembly	3	0.0339487
GO:0019221	cytokine-mediated signaling pathway	13	0.0353973
GO:0051260	protein homooligomerization	16	0.0372029
GO:0033627	cell adhesion mediated by integrin	4	0.0379527
GO:0002042	cell migration involved in sprouting angiogenesis	4	0.0379527
GO:0042993	positive regulation of transcription factor import into nucleus	4	0.0379527
GO:0051044	positive regulation of membrane protein ectodomain proteolysis	4	0.0379527
GO:0010506	regulation of autophagy	7	0.0406575
GO:0006027	glycosaminoglycan catabolic process	5	0.0410171
GO:2001237	negative regulation of extrinsic apoptotic signaling pathway	6	0.0424184
GO:0006521	regulation of cellular amino acid metabolic process	7	0.0441743
GO:0032481	positive regulation of type I interferon production	7	0.0441743
GO:0060071	Wnt signaling pathway, planar cell polarity pathway	10	0.0446789
GO:0016486	peptide hormone processing	4	0.0449892
GO:0090026	positive regulation of monocyte chemotaxis	4	0.0449892
GO:0045869	negative regulation of single stranded viral RNA replication via double stranded DNA intermediate	3	0.0459448
GO:0034340	response to type I interferon	3	0.0459448
GO:0071470	cellular response to osmotic stress	3	0.0459448
GO:0001783	B cell apoptotic process	3	0.0459448
GO:0070383	DNA cytosine deamination	3	0.0459448
GO:0051099	positive regulation of binding	3	0.0459448
GO:0032728	positive regulation of interferon-beta production	5	0.0462768
GO:0006487	protein N-linked glycosylation	6	0.0466961
GO:0008219	cell death	6	0.0466961
GO:0032570	response to progesterone	6	0.0466961
GO:0007264	small GTPase mediated signal transduction	20	0.0473285
GO:0006874	cellular calcium ion homeostasis	10	0.0473324

## Sheet: Table S3
GO analysis in TCGA database
Term	Name	Count	PValue
GO:0043123	positive regulation of I-kappaB kinase/NF-kappaB cascade	17	8.18e-08
GO:0043122	regulation of I-kappaB kinase/NF-kappaB cascade	17	3.32e-07
GO:0010740	positive regulation of protein kinase cascade	21	4.79e-07
GO:0002274	myeloid leukocyte activation	10	1.39e-05
GO:0006955	immune response	44	3.02e-05
GO:0009967	positive regulation of signal transduction	25	3.44e-05
GO:0034097	response to cytokine stimulus	12	4.59e-05
GO:0010627	regulation of protein kinase cascade	22	6.31e-05
GO:0002443	leukocyte mediated immunity	12	0.000101
GO:0002697	regulation of immune effector process	13	0.000102
GO:0030036	actin cytoskeleton organization	20	0.000146
GO:0006954	inflammatory response	25	0.000158
GO:0010647	positive regulation of cell communication	25	0.00019
GO:0042981	regulation of apoptosis	46	0.000246
GO:0043067	regulation of programmed cell death	46	0.000295
GO:0006917	induction of apoptosis	24	0.000317
GO:0009100	glycoprotein metabolic process	18	0.000318
GO:0010941	regulation of cell death	46	0.000327
GO:0012502	induction of programmed cell death	24	0.000331
GO:0030029	actin filament-based process	20	0.000333
GO:0006952	defense response	37	0.000451
GO:0002699	positive regulation of immune effector process	8	0.000489
GO:0009611	response to wounding	33	0.000543
GO:0045087	innate immune response	14	0.00055
GO:0034612	response to tumor necrosis factor	5	0.000619
GO:0009101	glycoprotein biosynthetic process	15	0.000634
GO:0043065	positive regulation of apoptosis	28	0.000832
GO:0043068	positive regulation of programmed cell death	28	0.000926
GO:0007249	I-kappaB kinase/NF-kappaB cascade	9	0.000934
GO:0010942	positive regulation of cell death	28	0.000989
GO:0002252	immune effector process	13	0.00138473
GO:0016064	immunoglobulin mediated immune response	8	0.00171259
GO:0048002	antigen processing and presentation of peptide antigen	6	0.00186427
GO:0019724	B cell mediated immunity	8	0.00212165
GO:0006915	apoptosis	34	0.00229263
GO:0002275	myeloid cell activation during immune response	5	0.00233075
GO:0045055	regulated secretory pathway	5	0.00233075
GO:0045321	leukocyte activation	18	0.00237026
GO:0005996	monosaccharide metabolic process	17	0.00241936
GO:0016051	carbohydrate biosynthetic process	11	0.00248094
GO:0001775	cell activation	20	0.00264889
GO:0050778	positive regulation of immune response	13	0.00269988
GO:0006487	protein amino acid N-linked glycosylation	7	0.00280074
GO:0012501	programmed cell death	34	0.00291647
GO:0009311	oligosaccharide metabolic process	6	0.00297586
GO:0002460	adaptive immune response based on somatic recombination of immune receptors built from immunoglobulin superfamily domains	9	0.00342564
GO:0002250	adaptive immune response	9	0.00342564
GO:0002703	regulation of leukocyte mediated immunity	8	0.00347519
GO:0016192	vesicle-mediated transport	32	0.00406633
GO:0051270	regulation of cell motion	15	0.00418943
GO:0048584	positive regulation of response to stimulus	17	0.00444606
GO:0002705	positive regulation of leukocyte mediated immunity	6	0.00450064
GO:0002708	positive regulation of lymphocyte mediated immunity	6	0.00450064
GO:0051272	positive regulation of cell motion	10	0.00451358
GO:0002684	positive regulation of immune system process	17	0.00482012
GO:0032101	regulation of response to external stimulus	13	0.00568194
GO:0002366	leukocyte activation during immune response	6	0.00578324
GO:0002263	cell activation during immune response	6	0.00578324
GO:0043299	leukocyte degranulation	4	0.0060007
GO:0008219	cell death	37	0.00641061
GO:0034637	cellular carbohydrate biosynthetic process	8	0.00689231
GO:0016265	death	37	0.00697625
GO:0002449	lymphocyte mediated immunity	8	0.0074503
GO:0002706	regulation of lymphocyte mediated immunity	7	0.00781339
GO:0043413	biopolymer glycosylation	11	0.00880744
GO:0070085	glycosylation	11	0.00880744
GO:0006486	protein amino acid glycosylation	11	0.00880744
GO:0033692	cellular polysaccharide biosynthetic process	5	0.00928114
GO:0031349	positive regulation of defense response	8	0.00932496
GO:0051094	positive regulation of developmental process	18	0.00938421
GO:0019318	hexose metabolic process	14	0.00991895
GO:0050867	positive regulation of cell activation	10	0.0100475
GO:0042130	negative regulation of T cell proliferation	5	0.0106217
GO:0010033	response to organic substance	36	0.0112924
GO:0050727	regulation of inflammatory response	8	0.0115234
GO:0002444	myeloid leukocyte mediated immunity	4	0.011546
GO:0002702	positive regulation of production of molecular mediator of immune response	4	0.011546
GO:0050865	regulation of cell activation	13	0.0117945
GO:0006790	sulfur metabolic process	10	0.0124973
GO:0000271	polysaccharide biosynthetic process	6	0.0147872
GO:0007010	cytoskeleton organization	24	0.0152306
GO:0002824	positive regulation of adaptive immune response based on somatic recombination of immune receptors built from immunoglobulin superfamily domains	5	0.0153711
GO:0050729	positive regulation of inflammatory response	5	0.0153711
GO:0032535	regulation of cellular component size	17	0.0156517
GO:0002474	antigen processing and presentation of peptide antigen via MHC class I	4	0.016448
GO:0043241	protein complex disassembly	4	0.016448
GO:0043624	cellular protein complex disassembly	4	0.016448
GO:0002821	positive regulation of adaptive immune response	5	0.0172074
GO:0032103	positive regulation of response to external stimulus	7	0.0173286
GO:0006690	icosanoid metabolic process	6	0.0176178
GO:0051604	protein maturation	10	0.0178163
GO:0007243	protein kinase cascade	21	0.0179314
GO:0050670	regulation of lymphocyte proliferation	8	0.0180722
GO:0019882	antigen processing and presentation	8	0.0180722
GO:0032945	negative regulation of mononuclear cell proliferation	5	0.019175
GO:0050672	negative regulation of lymphocyte proliferation	5	0.019175
GO:0070664	negative regulation of leukocyte proliferation	5	0.019175
GO:0070663	regulation of leukocyte proliferation	8	0.0191846
GO:0032944	regulation of mononuclear cell proliferation	8	0.0191846
GO:0002694	regulation of leukocyte activation	12	0.0195452
GO:0006353	transcription termination	3	0.0198016
GO:0051222	positive regulation of protein transport	7	0.0212845
GO:0002696	positive regulation of leukocyte activation	9	0.0219157
GO:0002573	myeloid leukocyte differentiation	5	0.0235128
GO:0043933	macromolecular complex subunit organization	34	0.0240106
GO:0033559	unsaturated fatty acid metabolic process	6	0.0243029
GO:0045576	mast cell activation	3	0.0258412
GO:0005976	polysaccharide metabolic process	9	0.0279547
GO:0044264	cellular polysaccharide metabolic process	6	0.0281822
GO:0022411	cellular component disassembly	6	0.0281822
GO:0002673	regulation of acute inflammatory response	4	0.0292447
GO:0016485	protein processing	9	0.0292879
GO:0008624	induction of apoptosis by extracellular signals	9	0.0292879
GO:0045088	regulation of innate immune response	6	0.0302606
GO:0030099	myeloid cell differentiation	8	0.0314171
GO:0051223	regulation of protein transport	9	0.0320845
GO:0002822	regulation of adaptive immune response based on somatic recombination of immune receptors built from immunoglobulin superfamily domains	6	0.0324331
GO:0001817	regulation of cytokine production	12	0.0340629
GO:0051130	positive regulation of cellular component organization	12	0.0340629
GO:0016458	gene silencing	6	0.0347004
GO:0002819	regulation of adaptive immune response	6	0.0347004
GO:0045597	positive regulation of cell differentiation	14	0.0362951
GO:0006928	cell motion	24	0.0363312
GO:0008361	regulation of cell size	13	0.0365742
GO:0050863	regulation of T cell activation	9	0.0366129
GO:0034330	cell junction organization	6	0.0370635
GO:0051251	positive regulation of lymphocyte activation	8	0.03823
GO:0002886	regulation of myeloid leukocyte mediated immunity	3	0.0397918
GO:0018279	protein amino acid N-linked glycosylation via asparagine	3	0.0397918
GO:0018196	peptidyl-asparagine modification	3	0.0397918
GO:0002720	positive regulation of cytokine production during immune response	3	0.0397918
GO:0043550	regulation of lipid kinase activity	3	0.0397918
GO:0001841	neural tube formation	5	0.0398604
GO:0006461	protein complex assembly	25	0.0400136
GO:0070271	protein complex biogenesis	25	0.0400136
GO:0002526	acute inflammatory response	8	0.0400732
GO:0002712	regulation of B cell mediated immunity	4	0.0414523
GO:0002889	regulation of immunoglobulin mediated immune response	4	0.0414523
GO:0065003	macromolecular complex assembly	31	0.0423525
GO:0050818	regulation of coagulation	5	0.0430804
GO:0002700	regulation of production of molecular mediator of immune response	5	0.0430804
GO:0070201	regulation of establishment of protein localization	9	0.0432935
GO:0050868	negative regulation of T cell activation	5	0.0464426
GO:0016049	cell growth	6	0.047486
GO:0006968	cellular defense response	6	0.047486
GO:0051897	positive regulation of protein kinase B signaling cascade	3	0.0476098
GO:0002478	antigen processing and presentation of exogenous peptide antigen	3	0.0476098
GO:0002891	positive regulation of immunoglobulin mediated immune response	3	0.0476098
GO:0002714	positive regulation of B cell mediated immunity	3	0.0476098
GO:0045786	negative regulation of cell cycle	7	0.0476944
GO:0006029	proteoglycan metabolic process	5	0.0499466
GO:0001838	embryonic epithelial tube formation	5	0.0499466

## Sheet: Table S4
GO analysis in GSE16011 database
Term	Name	Count	PValue
GO:0006955	immune response	88	9.62e-24
GO:0009611	response to wounding	76	1.51e-23
GO:0006952	defense response	81	1.05e-22
GO:0006954	inflammatory response	54	1.29e-19
GO:0045087	innate immune response	27	1.24e-11
GO:0002443	leukocyte mediated immunity	20	4.35e-10
GO:0050778	positive regulation of immune response	25	1.24e-09
GO:0002252	immune effector process	24	1.32e-09
GO:0002253	activation of immune response	20	2.16e-09
GO:0034097	response to cytokine stimulus	18	5.57e-09
GO:0002449	lymphocyte mediated immunity	17	6.21e-09
GO:0016064	immunoglobulin mediated immune response	14	8.6e-08
GO:0010740	positive regulation of protein kinase cascade	24	9.74e-08
GO:0048584	positive regulation of response to stimulus	29	1.05e-07
GO:0043122	regulation of I-kappaB kinase/NF-kappaB cascade	19	1.14e-07
GO:0019724	B cell mediated immunity	14	1.37e-07
GO:0045321	leukocyte activation	29	1.78e-07
GO:0002250	adaptive immune response	16	1.8e-07
GO:0002460	adaptive immune response based on somatic recombination of immune receptors built from immunoglobulin superfamily domains	16	1.8e-07
GO:0001775	cell activation	32	1.88e-07
GO:0006959	humoral immune response	16	2.56e-07
GO:0001817	regulation of cytokine production	24	4.28e-07
GO:0002684	positive regulation of immune system process	28	4.46e-07
GO:0048002	antigen processing and presentation of peptide antigen	10	5.95e-07
GO:0043123	positive regulation of I-kappaB kinase/NF-kappaB cascade	17	7.63e-07
GO:0010627	regulation of protein kinase cascade	28	1.08e-06
GO:0006935	chemotaxis	21	3.13e-06
GO:0042330	taxis	21	3.13e-06
GO:0010033	response to organic substance	54	3.58e-06
GO:0042060	wound healing	23	4.01e-06
GO:0002526	acute inflammatory response	16	4.44e-06
GO:0032760	positive regulation of tumor necrosis factor production	7	1.14e-05
GO:0002455	humoral immune response mediated by circulating immunoglobulin	9	1.58e-05
GO:0032680	regulation of tumor necrosis factor production	9	1.58e-05
GO:0002757	immune response-activating signal transduction	11	2.31e-05
GO:0046649	lymphocyte activation	22	2.56e-05
GO:0002541	activation of plasma proteins involved in acute inflammatory response	10	2.91e-05
GO:0007243	protein kinase cascade	32	3.73e-05
GO:0006916	anti-apoptosis	22	4.28e-05
GO:0002764	immune response-regulating signal transduction	11	4.52e-05
GO:0009617	response to bacterium	21	5.14e-05
GO:0019221	cytokine-mediated signaling pathway	12	6.51e-05
GO:0009967	positive regulation of signal transduction	27	6.82e-05
GO:0042981	regulation of apoptosis	54	7.35e-05
GO:0006958	complement activation, classical pathway	8	8.68e-05
GO:0043067	regulation of programmed cell death	54	9.34e-05
GO:0006968	cellular defense response	11	9.65e-05
GO:0016192	vesicle-mediated transport	42	9.66e-05
GO:0010941	regulation of cell death	54	0.000103
GO:0006915	apoptosis	43	0.000125
GO:0007155	cell adhesion	48	0.000125
GO:0022610	biological adhesion	48	0.000127
GO:0007249	I-kappaB kinase/NF-kappaB cascade	11	0.000128
GO:0050817	coagulation	14	0.000135
GO:0007596	blood coagulation	14	0.000135
GO:0050818	regulation of coagulation	9	0.000137
GO:0042127	regulation of cell proliferation	52	0.000149
GO:0006956	complement activation	9	0.000164
GO:0010647	positive regulation of cell communication	28	0.000165
GO:0012501	programmed cell death	43	0.000171
GO:0010332	response to gamma radiation	7	0.000177
GO:0006487	protein amino acid N-linked glycosylation	9	0.00023
GO:0008219	cell death	48	0.000231
GO:0007599	hemostasis	14	0.000242
GO:0016265	death	48	0.000258
GO:0009615	response to virus	14	0.000265
GO:0019882	antigen processing and presentation	12	0.00031
GO:0002274	myeloid leukocyte activation	9	0.000316
GO:0070482	response to oxygen levels	16	0.000328
GO:0050878	regulation of body fluid levels	16	0.000328
GO:0042110	T cell activation	15	0.000329
GO:0002221	pattern recognition receptor signaling pathway	6	0.000341
GO:0002474	antigen processing and presentation of peptide antigen via MHC class I	6	0.000341
GO:0007626	locomotory behavior	24	0.00036
GO:0002263	cell activation during immune response	8	0.000368
GO:0002366	leukocyte activation during immune response	8	0.000368
GO:0030193	regulation of blood coagulation	8	0.000368
GO:0006690	icosanoid metabolic process	9	0.000369
GO:0002237	response to molecule of bacterial origin	12	0.000424
GO:0051605	protein maturation by peptide bond cleavage	12	0.000424
GO:0051094	positive regulation of developmental process	24	0.000442
GO:0042098	T cell proliferation	7	0.000456
GO:0044092	negative regulation of molecular function	27	0.000492
GO:0042035	regulation of cytokine biosynthetic process	11	0.000493
GO:0007242	intracellular signaling cascade	72	0.000512
GO:0002758	innate immune response-activating signal transduction	6	0.000601
GO:0002218	activation of innate immune response	6	0.000601
GO:0001666	response to hypoxia	15	0.000617
GO:0033559	unsaturated fatty acid metabolic process	9	0.000653
GO:0032496	response to lipopolysaccharide	11	0.000679
GO:0051604	protein maturation	14	0.000794
GO:0009991	response to extracellular stimulus	20	0.000813
GO:0046651	lymphocyte proliferation	8	0.000975
GO:0009311	oligosaccharide metabolic process	7	0.000996
GO:0019220	regulation of phosphate metabolic process	34	0.00100881
GO:0051174	regulation of phosphorus metabolic process	34	0.00100881
GO:0002755	MyD88-dependent toll-like receptor signaling pathway	4	0.00102381
GO:0005976	polysaccharide metabolic process	13	0.00109918
GO:0051240	positive regulation of multicellular organismal process	21	0.00114649
GO:0032101	regulation of response to external stimulus	16	0.00116185
GO:0016485	protein processing	13	0.0011894
GO:0008284	positive regulation of cell proliferation	30	0.00129641
GO:0032943	mononuclear cell proliferation	8	0.00129677
GO:0070661	leukocyte proliferation	8	0.00129677
GO:0002224	toll-like receptor signaling pathway	5	0.00156549
GO:0001944	vasculature development	21	0.00161176
GO:0031349	positive regulation of defense response	10	0.00181062
GO:0030097	hemopoiesis	20	0.00186654
GO:0051091	positive regulation of transcription factor activity	9	0.00194141
GO:0030198	extracellular matrix organization	12	0.00208676
GO:0042108	positive regulation of cytokine biosynthetic process	8	0.00218428
GO:0002520	immune system development	22	0.00220045
GO:0055072	iron ion homeostasis	7	0.00224086
GO:0051248	negative regulation of protein metabolic process	17	0.00224583
GO:0001819	positive regulation of cytokine production	11	0.00227725
GO:0048534	hemopoietic or lymphoid organ development	21	0.00244381
GO:0030595	leukocyte chemotaxis	7	0.00258961
GO:0001568	blood vessel development	20	0.00283364
GO:0051099	positive regulation of binding	10	0.00287462
GO:0009101	glycoprotein biosynthetic process	15	0.00300672
GO:0051270	regulation of cell motion	17	0.00308401
GO:0048514	blood vessel morphogenesis	18	0.00312729
GO:0045597	positive regulation of cell differentiation	19	0.00313241
GO:0016044	membrane organization	27	0.00321244
GO:0006022	aminoglycan metabolic process	9	0.00324278
GO:0060326	cell chemotaxis	7	0.0034073
GO:0002429	immune response-activating cell surface receptor signaling pathway	7	0.0034073
GO:0031667	response to nutrient levels	17	0.00377507
GO:0000272	polysaccharide catabolic process	6	0.00382181
GO:0007159	leukocyte adhesion	6	0.00382181
GO:0042325	regulation of phosphorylation	31	0.0038369
GO:0032269	negative regulation of cellular protein metabolic process	16	0.00390392
GO:0050853	B cell receptor signaling pathway	4	0.00394469
GO:0002275	myeloid cell activation during immune response	5	0.0042375
GO:0030593	neutrophil chemotaxis	5	0.0042375
GO:0046631	alpha-beta T cell activation	5	0.0042375
GO:0002238	response to molecule of fungal origin	3	0.00427877
GO:0032271	regulation of protein polymerization	9	0.00429887
GO:0045088	regulation of innate immune response	8	0.00431524
GO:0051092	positive regulation of NF-kappaB transcription factor activity	7	0.00440296
GO:0030199	collagen fibril organization	6	0.0044752
GO:0045807	positive regulation of endocytosis	6	0.0044752
GO:0001525	angiogenesis	14	0.00449273
GO:0031099	regeneration	9	0.00470403
GO:0010324	membrane invagination	18	0.00478204
GO:0006897	endocytosis	18	0.00478204
GO:0043086	negative regulation of catalytic activity	21	0.00489909
GO:0002768	immune response-regulating cell surface receptor signaling pathway	7	0.00497426
GO:0006928	cell motion	31	0.00503392
GO:0043388	positive regulation of DNA binding	9	0.00513785
GO:0002886	regulation of myeloid leukocyte mediated immunity	4	0.00547621
GO:0034341	response to interferon-gamma	4	0.00547621
GO:0018196	peptidyl-asparagine modification	4	0.00547621
GO:0018279	protein amino acid N-linked glycosylation via asparagine	4	0.00547621
GO:0050900	leukocyte migration	8	0.00584004
GO:0051098	regulation of binding	14	0.00593411
GO:0051493	regulation of cytoskeleton organization	13	0.00599396
GO:0009306	protein secretion	6	0.00601364
GO:0046456	icosanoid biosynthetic process	6	0.00601364
GO:0051090	regulation of transcription factor activity	11	0.00604939
GO:0044093	positive regulation of molecular function	36	0.00623979
GO:0002699	positive regulation of immune effector process	7	0.0062773
GO:0051101	regulation of DNA binding	12	0.00669406
GO:0001933	negative regulation of protein amino acid phosphorylation	6	0.00690755
GO:0032956	regulation of actin cytoskeleton organization	10	0.0069303
GO:0019725	cellular homeostasis	30	0.00704293
GO:0043254	regulation of protein complex assembly	10	0.0074473
GO:0006026	aminoglycan catabolic process	5	0.00756878
GO:0043065	positive regulation of apoptosis	28	0.00815907
GO:0032535	regulation of cellular component size	20	0.00830505
GO:0042832	defense response to protozoan	3	0.00834059
GO:0042113	B cell activation	9	0.00841485
GO:0008064	regulation of actin polymerization or depolymerization	8	0.00845791
GO:0032970	regulation of actin filament-based process	10	0.00856915
GO:0006636	unsaturated fatty acid biosynthetic process	6	0.00896613
GO:0006691	leukotriene metabolic process	5	0.00897577
GO:0043068	positive regulation of programmed cell death	28	0.00901469
GO:0010942	positive regulation of cell death	28	0.0093982
GO:0050766	positive regulation of phagocytosis	4	0.00948259
GO:0042730	fibrinolysis	4	0.00948259
GO:0043299	leukocyte degranulation	4	0.00948259
GO:0007568	aging	11	0.00949954
GO:0006909	phagocytosis	7	0.00960033
GO:0043066	negative regulation of apoptosis	24	0.00961231
GO:0030832	regulation of actin filament length	8	0.0100501
GO:0045454	cell redox homeostasis	8	0.0100501
GO:0043449	cellular alkene metabolic process	5	0.0105429
GO:0055066	di-, tri-valent inorganic cation homeostasis	18	0.0106111
GO:0042742	defense response to bacterium	11	0.0107182
GO:0031668	cellular response to extracellular stimulus	8	0.0109233
GO:0043069	negative regulation of programmed cell death	24	0.0112028
GO:0030029	actin filament-based process	18	0.0114891
GO:0060548	negative regulation of cell death	24	0.0115568
GO:0042554	superoxide anion generation	4	0.0119815
GO:0045730	respiratory burst	4	0.0119815
GO:0034612	response to tumor necrosis factor	4	0.0119815
GO:0009620	response to fungus	5	0.0122765
GO:0051272	positive regulation of cell motion	10	0.0127098
GO:0031589	cell-substrate adhesion	10	0.0127098
GO:0000187	activation of MAPK activity	9	0.0130519
GO:0030334	regulation of cell migration	14	0.013148
GO:0055114	oxidation reduction	37	0.013174
GO:0030036	actin cytoskeleton organization	17	0.0134985
GO:0001562	response to protozoan	3	0.0135497
GO:0007264	small GTPase mediated signal transduction	21	0.0136838
GO:0042592	homeostatic process	42	0.0138787
GO:0009725	response to hormone stimulus	24	0.0142741
GO:0050730	regulation of peptidyl-tyrosine phosphorylation	8	0.014971
GO:0002697	regulation of immune effector process	10	0.0152659
GO:0032268	regulation of cellular protein metabolic process	29	0.0153435
GO:0001932	regulation of protein amino acid phosphorylation	14	0.0157204
GO:0048545	response to steroid hormone stimulus	15	0.0158842
GO:0031400	negative regulation of protein modification process	11	0.0159327
GO:0016053	organic acid biosynthetic process	13	0.0160471
GO:0046394	carboxylic acid biosynthetic process	13	0.0160471
GO:0050819	negative regulation of coagulation	5	0.0162657
GO:0030833	regulation of actin filament polymerization	7	0.016687
GO:0042116	macrophage activation	4	0.0180101
GO:0002702	positive regulation of production of molecular mediator of immune response	4	0.0180101
GO:0045428	regulation of nitric oxide biosynthetic process	5	0.0185312
GO:0002700	regulation of production of molecular mediator of immune response	6	0.0194226
GO:0009408	response to heat	7	0.0196865
GO:0042542	response to hydrogen peroxide	7	0.0196865
GO:0016477	cell migration	19	0.0197361
GO:0002639	positive regulation of immunoglobulin production	3	0.0198127
GO:0030335	positive regulation of cell migration	9	0.0205539
GO:0045598	regulation of fat cell differentiation	4	0.0215483
GO:0050764	regulation of phagocytosis	4	0.0215483
GO:0001959	regulation of cytokine-mediated signaling pathway	4	0.0215483
GO:0006917	induction of apoptosis	21	0.0219171
GO:0043062	extracellular structure organization	13	0.022879
GO:0012502	induction of programmed cell death	21	0.0229587
GO:0009100	glycoprotein metabolic process	15	0.0235313
GO:0006826	iron ion transport	5	0.0236239
GO:0000302	response to reactive oxygen species	8	0.0244453
GO:0051050	positive regulation of transport	16	0.0246874
GO:0045860	positive regulation of protein kinase activity	16	0.0246874
GO:0045859	regulation of protein kinase activity	22	0.0248094
GO:0051100	negative regulation of binding	7	0.0248416
GO:0006486	protein amino acid glycosylation	11	0.0251468
GO:0043413	biopolymer glycosylation	11	0.0251468
GO:0070085	glycosylation	11	0.0251468
GO:0032649	regulation of interferon-gamma production	5	0.0264577
GO:0002824	positive regulation of adaptive immune response based on somatic recombination of immune receptors built from immunoglobulin superfamily domains	5	0.0264577
GO:0010212	response to ionizing radiation	7	0.0267423
GO:0048247	lymphocyte chemotaxis	3	0.0270414
GO:0006030	chitin metabolic process	3	0.0270414
GO:0045059	positive thymic T cell selection	3	0.0270414
GO:0006032	chitin catabolic process	3	0.0270414
GO:0043085	positive regulation of catalytic activity	30	0.0278001
GO:0042326	negative regulation of phosphorylation	6	0.0279825
GO:0043433	negative regulation of transcription factor activity	6	0.0279825
GO:0030005	cellular di-, tri-valent inorganic cation homeostasis	16	0.028483
GO:0008637	apoptotic mitochondrial changes	5	0.0294864
GO:0002821	positive regulation of adaptive immune response	5	0.0294864
GO:0006879	cellular iron ion homeostasis	5	0.0294864
GO:0045055	regulated secretory pathway	4	0.0296778
GO:0010921	regulation of phosphatase activity	4	0.0296778
GO:0001816	cytokine production	6	0.0304423
GO:0045089	positive regulation of innate immune response	6	0.0304423
GO:0006790	sulfur metabolic process	10	0.0323525
GO:0033674	positive regulation of kinase activity	16	0.0325213
GO:0045582	positive regulation of T cell differentiation	5	0.032712
GO:0040012	regulation of locomotion	14	0.0334466
GO:0043549	regulation of kinase activity	22	0.033892
GO:0040017	positive regulation of locomotion	9	0.0341377
GO:0019370	leukotriene biosynthetic process	4	0.034266
GO:0006692	prostanoid metabolic process	4	0.034266
GO:0045058	T cell selection	4	0.034266
GO:0043450	alkene biosynthetic process	4	0.034266
GO:0006693	prostaglandin metabolic process	4	0.034266
GO:0031399	regulation of protein modification process	19	0.0350295
GO:0002861	regulation of inflammatory response to antigenic stimulus	3	0.0351531
GO:0002495	antigen processing and presentation of peptide antigen via MHC class II	3	0.0351531
GO:0045576	mast cell activation	3	0.0351531
GO:0019886	antigen processing and presentation of exogenous peptide antigen via MHC class II	3	0.0351531
GO:0010563	negative regulation of phosphorus metabolic process	6	0.0357587
GO:0051346	negative regulation of hydrolase activity	6	0.0357587
GO:0045936	negative regulation of phosphate metabolic process	6	0.0357587
GO:0051186	cofactor metabolic process	14	0.0372029
GO:0007610	behavior	27	0.0377136
GO:0009719	response to endogenous stimulus	24	0.0384143
GO:0032570	response to progesterone stimulus	4	0.0391986
GO:0009266	response to temperature stimulus	8	0.0395457
GO:0033273	response to vitamin	7	0.0401692
GO:0046903	secretion	19	0.0403616
GO:0043406	positive regulation of MAP kinase activity	9	0.0417726
GO:0070201	regulation of establishment of protein localization	10	0.0426683
GO:0007584	response to nutrient	11	0.0426774
GO:0051222	positive regulation of protein transport	7	0.0427558
GO:0051347	positive regulation of transferase activity	16	0.0431847
GO:0048145	regulation of fibroblast proliferation	5	0.0435801
GO:0045621	positive regulation of lymphocyte differentiation	5	0.0435801
GO:0009435	NAD biosynthetic process	3	0.0440698
GO:0050732	negative regulation of peptidyl-tyrosine phosphorylation	3	0.0440698
GO:0043368	positive T cell selection	3	0.0440698
GO:0006491	N-glycan processing	3	0.0440698
GO:0001836	release of cytochrome c from mitochondria	4	0.0444702
GO:0010466	negative regulation of peptidase activity	4	0.0444702
GO:0002673	regulation of acute inflammatory response	4	0.0444702
GO:0043392	negative regulation of DNA binding	6	0.0447449
GO:0009968	negative regulation of signal transduction	15	0.0451087
GO:0051130	positive regulation of cellular component organization	13	0.0457161
GO:0009628	response to abiotic stimulus	22	0.0458192
GO:0044087	regulation of cellular component biogenesis	11	0.046249
GO:0052547	regulation of peptidase activity	8	0.0464961
GO:0006508	proteolysis	52	0.0483175
GO:0055080	cation homeostasis	18	0.0483637
GO:0051338	regulation of transferase activity	22	0.0484062
GO:0051674	localization of cell	19	0.0486455
GO:0048870	cell motility	19	0.0486455

## Sheet: Table S5
GO analysis in REMBRANDT database
Term	Name	Count	PValue
GO:0009611	response to wounding	93	1.43e-27
GO:0006955	immune response	98	5.79e-22
GO:0006952	defense response	89	1.79e-20
GO:0006954	inflammatory response	61	1.43e-19
GO:0048002	antigen processing and presentation of peptide antigen	14	1.53e-10
GO:0019882	antigen processing and presentation	22	3.02e-10
GO:0002449	lymphocyte mediated immunity	20	5.8e-10
GO:0002443	leukocyte mediated immunity	22	6.17e-10
GO:0043122	regulation of I-kappaB kinase/NF-kappaB cascade	24	1.42e-09
GO:0010740	positive regulation of protein kinase cascade	30	2.16e-09
GO:0045087	innate immune response	27	2.47e-09
GO:0042060	wound healing	32	3.32e-09
GO:0002250	adaptive immune response	20	3.36e-09
GO:0002460	adaptive immune response based on somatic recombination of immune receptors built from immunoglobulin superfamily domains	20	3.36e-09
GO:0010033	response to organic substance	73	4.4e-09
GO:0001944	vasculature development	37	5.66e-09
GO:0002252	immune effector process	26	6.18e-09
GO:0043123	positive regulation of I-kappaB kinase/NF-kappaB cascade	22	6.45e-09
GO:0001568	blood vessel development	36	1.03e-08
GO:0016064	immunoglobulin mediated immune response	16	2.7e-08
GO:0006928	cell motion	53	3.77e-08
GO:0019724	B cell mediated immunity	16	4.62e-08
GO:0070482	response to oxygen levels	25	7.85e-08
GO:0030198	extracellular matrix organization	21	1.21e-07
GO:0001666	response to hypoxia	24	1.25e-07
GO:0009967	positive regulation of signal transduction	38	1.27e-07
GO:0010627	regulation of protein kinase cascade	34	1.68e-07
GO:0007155	cell adhesion	67	1.85e-07
GO:0002684	positive regulation of immune system process	33	1.85e-07
GO:0022610	biological adhesion	67	1.86e-07
GO:0001775	cell activation	37	1.88e-07
GO:0002526	acute inflammatory response	20	2.18e-07
GO:0010647	positive regulation of cell communication	40	2.6e-07
GO:0045321	leukocyte activation	33	2.73e-07
GO:0030199	collagen fibril organization	11	6.23e-07
GO:0042127	regulation of cell proliferation	71	6.76e-07
GO:0034097	response to cytokine stimulus	17	1.07e-06
GO:0048514	blood vessel morphogenesis	29	1.41e-06
GO:0048584	positive regulation of response to stimulus	31	1.49e-06
GO:0050778	positive regulation of immune response	23	2.06e-06
GO:0008219	cell death	64	4.19e-06
GO:0016477	cell migration	33	5.03e-06
GO:0016265	death	64	5.12e-06
GO:0006959	humoral immune response	16	5.39e-06
GO:0051270	regulation of cell motion	26	7.95e-06
GO:0002474	antigen processing and presentation of peptide antigen via MHC class I	8	8.15e-06
GO:0032101	regulation of response to external stimulus	23	9.59e-06
GO:0001525	angiogenesis	22	1.03e-05
GO:0002455	humoral immune response mediated by circulating immunoglobulin	10	1.15e-05
GO:0051605	protein maturation by peptide bond cleavage	16	1.58e-05
GO:0030029	actin filament-based process	29	1.86e-05
GO:0001817	regulation of cytokine production	24	2.49e-05
GO:0009991	response to extracellular stimulus	27	2.73e-05
GO:0002541	activation of plasma proteins involved in acute inflammatory response	11	3.21e-05
GO:0031667	response to nutrient levels	25	3.36e-05
GO:0048870	cell motility	33	4.33e-05
GO:0051674	localization of cell	33	4.33e-05
GO:0030036	actin cytoskeleton organization	27	4.35e-05
GO:0006915	apoptosis	53	4.37e-05
GO:0043062	extracellular structure organization	22	4.52e-05
GO:0002253	activation of immune response	16	4.7e-05
GO:0006958	complement activation, classical pathway	9	5.36e-05
GO:0002274	myeloid leukocyte activation	11	5.97e-05
GO:0048545	response to steroid hormone stimulus	24	6.35e-05
GO:0012501	programmed cell death	53	6.43e-05
GO:0031589	cell-substrate adhesion	16	7.71e-05
GO:0010332	response to gamma radiation	8	7.94e-05
GO:0051604	protein maturation	18	8.86e-05
GO:0030097	hemopoiesis	27	9.03e-05
GO:0005976	polysaccharide metabolic process	17	9.42e-05
GO:0002478	antigen processing and presentation of exogenous peptide antigen	6	9.91e-05
GO:0016485	protein processing	17	0.000105
GO:0016192	vesicle-mediated transport	50	0.000106
GO:0046649	lymphocyte activation	24	0.00011
GO:0009725	response to hormone stimulus	36	0.000119
GO:0050817	coagulation	16	0.000123
GO:0007596	blood coagulation	16	0.000123
GO:0019221	cytokine-mediated signaling pathway	13	0.000132
GO:0042110	T cell activation	18	0.000133
GO:0008284	positive regulation of cell proliferation	39	0.00014
GO:0002504	antigen processing and presentation of peptide or polysaccharide antigen via MHC class II	9	0.000146
GO:0006956	complement activation	10	0.000157
GO:0007584	response to nutrient	19	0.000159
GO:0009617	response to bacterium	23	0.000189
GO:0045454	cell redox homeostasis	12	0.00021
GO:0022604	regulation of cell morphogenesis	18	0.000215
GO:0030334	regulation of cell migration	21	0.000221
GO:0042981	regulation of apoptosis	63	0.000222
GO:0006487	protein amino acid N-linked glycosylation	10	0.000229
GO:0051094	positive regulation of developmental process	29	0.00023
GO:0007599	hemostasis	16	0.000235
GO:0008360	regulation of cell shape	11	0.000246
GO:0016044	membrane organization	36	0.000247
GO:0042554	superoxide anion generation	6	0.000254
GO:0002237	response to molecule of bacterial origin	14	0.00026
GO:0043067	regulation of programmed cell death	63	0.000288
GO:0007568	aging	16	0.000289
GO:0006935	chemotaxis	20	0.000302
GO:0042330	taxis	20	0.000302
GO:0007159	leukocyte adhesion	8	0.00031
GO:0010941	regulation of cell death	63	0.000319
GO:0002495	antigen processing and presentation of peptide antigen via MHC class II	5	0.000338
GO:0019886	antigen processing and presentation of exogenous peptide antigen via MHC class II	5	0.000338
GO:0009100	glycoprotein metabolic process	23	0.000361
GO:0019884	antigen processing and presentation of exogenous antigen	6	0.00038
GO:0009719	response to endogenous stimulus	37	0.000382
GO:0045807	positive regulation of endocytosis	8	0.000392
GO:0032271	regulation of protein polymerization	12	0.00042
GO:0048534	hemopoietic or lymphoid organ development	27	0.000427
GO:0002520	immune system development	28	0.000474
GO:0006916	anti-apoptosis	23	0.000474
GO:0050878	regulation of body fluid levels	18	0.000516
GO:0002683	negative regulation of immune system process	13	0.000671
GO:0030100	regulation of endocytosis	11	0.000682
GO:0006968	cellular defense response	11	0.000682
GO:0050818	regulation of coagulation	9	0.00071
GO:0009101	glycoprotein biosynthetic process	19	0.00071
GO:0001933	negative regulation of protein amino acid phosphorylation	8	0.000743
GO:0050764	regulation of phagocytosis	6	0.000764
GO:0032535	regulation of cellular component size	27	0.000799
GO:0051248	negative regulation of protein metabolic process	21	0.000828
GO:0051240	positive regulation of multicellular organismal process	25	0.000881
GO:0007249	I-kappaB kinase/NF-kappaB cascade	11	0.000886
GO:0018279	protein amino acid N-linked glycosylation via asparagine	5	0.000936
GO:0018196	peptidyl-asparagine modification	5	0.000936
GO:0051272	positive regulation of cell motion	14	0.000938
GO:0050777	negative regulation of immune response	7	0.00106058
GO:0032964	collagen biosynthetic process	4	0.0010784
GO:0030833	regulation of actin filament polymerization	10	0.00110975
GO:0006022	aminoglycan metabolic process	11	0.0011369
GO:0006897	endocytosis	23	0.00114766
GO:0010324	membrane invagination	23	0.00114766
GO:0040012	regulation of locomotion	21	0.00115065
GO:0032496	response to lipopolysaccharide	12	0.00122977
GO:0007160	cell-matrix adhesion	13	0.00126049
GO:0032269	negative regulation of cellular protein metabolic process	20	0.00129397
GO:0051099	positive regulation of binding	12	0.00136995
GO:0007178	transmembrane receptor protein serine/threonine kinase signaling pathway	14	0.0014946
GO:0030193	regulation of blood coagulation	8	0.00155556
GO:0002366	leukocyte activation during immune response	8	0.00155556
GO:0002263	cell activation during immune response	8	0.00155556
GO:0042098	T cell proliferation	7	0.00163104
GO:0050900	leukocyte migration	10	0.00164825
GO:0045184	establishment of protein localization	57	0.00175039
GO:0045597	positive regulation of cell differentiation	23	0.00192189
GO:0050766	positive regulation of phagocytosis	5	0.00204085
GO:0008104	protein localization	63	0.00230991
GO:0007179	transforming growth factor beta receptor signaling pathway	10	0.00237842
GO:0007243	protein kinase cascade	32	0.00242258
GO:0016052	carbohydrate catabolic process	14	0.00250015
GO:0060326	cell chemotaxis	8	0.0025247
GO:0008064	regulation of actin polymerization or depolymerization	10	0.00267196
GO:0019318	hexose metabolic process	20	0.002728
GO:0051174	regulation of phosphorus metabolic process	39	0.00276136
GO:0019220	regulation of phosphate metabolic process	39	0.00276136
GO:0031960	response to corticosteroid stimulus	12	0.00276163
GO:0031349	positive regulation of defense response	11	0.00278183
GO:0051084	'de novo' posttranslational protein folding	5	0.00283486
GO:0045730	respiratory burst	5	0.00283486
GO:0007566	embryo implantation	7	0.0028885
GO:0005996	monosaccharide metabolic process	22	0.00290103
GO:0001569	patterning of blood vessels	6	0.00290399
GO:0008285	negative regulation of cell proliferation	31	0.0031796
GO:0051271	negative regulation of cell motion	10	0.00334468
GO:0030832	regulation of actin filament length	10	0.00334468
GO:0009311	oligosaccharide metabolic process	7	0.00343635
GO:0032680	regulation of tumor necrosis factor production	7	0.00343635
GO:0033627	cell adhesion mediated by integrin	4	0.00350564
GO:0015031	protein transport	55	0.00360591
GO:0050727	regulation of inflammatory response	11	0.00375001
GO:0043065	positive regulation of apoptosis	35	0.00391327
GO:0030335	positive regulation of cell migration	12	0.00396621
GO:0032956	regulation of actin cytoskeleton organization	12	0.00396621
GO:0007626	locomotory behavior	25	0.00411483
GO:0009628	response to abiotic stimulus	31	0.00421033
GO:0043254	regulation of protein complex assembly	12	0.00432473
GO:0043068	positive regulation of programmed cell death	35	0.00433269
GO:0007044	cell-substrate junction assembly	6	0.00442915
GO:0051384	response to glucocorticoid stimulus	11	0.00453149
GO:0033273	response to vitamin	10	0.00459566
GO:0010942	positive regulation of cell death	35	0.00466974
GO:0002521	leukocyte differentiation	15	0.00479592
GO:0002822	regulation of adaptive immune response based on somatic recombination of immune receptors built from immunoglobulin superfamily domains	9	0.00496393
GO:0032760	positive regulation of tumor necrosis factor production	5	0.00500601
GO:0042116	macrophage activation	5	0.00500601
GO:0032943	mononuclear cell proliferation	8	0.00509509
GO:0070661	leukocyte proliferation	8	0.00509509
GO:0032970	regulation of actin filament-based process	12	0.00511891
GO:0031400	negative regulation of protein modification process	14	0.00536006
GO:0009620	response to fungus	6	0.00537357
GO:0002819	regulation of adaptive immune response	9	0.00554967
GO:0009612	response to mechanical stimulus	9	0.00554967
GO:0042326	negative regulation of phosphorylation	8	0.00578534
GO:0032268	regulation of cellular protein metabolic process	37	0.00578693
GO:0031099	regeneration	10	0.0061836
GO:0034330	cell junction organization	9	0.00618664
GO:0006458	'de novo' protein folding	5	0.00642012
GO:0045598	regulation of fat cell differentiation	5	0.00642012
GO:0006801	superoxide metabolic process	6	0.00645182
GO:0007229	integrin-mediated signaling pathway	10	0.00679723
GO:0043388	positive regulation of DNA binding	10	0.00679723
GO:0050708	regulation of protein secretion	9	0.00687758
GO:0002238	response to molecule of fungal origin	3	0.00691976
GO:0060627	regulation of vesicle-mediated transport	12	0.00705079
GO:0030155	regulation of cell adhesion	15	0.00710493
GO:0006690	icosanoid metabolic process	8	0.00737236
GO:0007565	female pregnancy	13	0.00739199
GO:0055072	iron ion homeostasis	7	0.00739441
GO:0000041	transition metal ion transport	10	0.00745646
GO:0051130	positive regulation of cellular component organization	18	0.00746601
GO:0042325	regulation of phosphorylation	36	0.00761325
GO:0035162	embryonic hemopoiesis	4	0.00781743
GO:0051098	regulation of binding	16	0.00792368
GO:0007264	small GTPase mediated signal transduction	26	0.00798332
GO:0040017	positive regulation of locomotion	12	0.00820916
GO:0045936	negative regulation of phosphate metabolic process	8	0.00827679
GO:0045185	maintenance of protein location	8	0.00827679
GO:0010563	negative regulation of phosphorus metabolic process	8	0.00827679
GO:0007010	cytoskeleton organization	34	0.00828254
GO:0051091	positive regulation of transcription factor activity	9	0.00843247
GO:0030595	leukocyte chemotaxis	7	0.00846965
GO:0045428	regulation of nitric oxide biosynthetic process	6	0.00904628
GO:0035239	tube morphogenesis	14	0.00916765
GO:0042035	regulation of cytokine biosynthetic process	10	0.00972894
GO:0001763	morphogenesis of a branching structure	10	0.00972894
GO:0070085	glycosylation	14	0.00976381
GO:0043413	biopolymer glycosylation	14	0.00976381
GO:0006486	protein amino acid glycosylation	14	0.00976381
GO:0019915	lipid storage	5	0.0099888
GO:0030593	neutrophil chemotaxis	5	0.0099888
GO:0002697	regulation of immune effector process	12	0.0102173
GO:0001503	ossification	13	0.0104063
GO:0000272	polysaccharide catabolic process	6	0.01058
GO:0001932	regulation of protein amino acid phosphorylation	17	0.0106714
GO:0034341	response to interferon-gamma	4	0.0107664
GO:0034613	cellular protein localization	32	0.0109118
GO:0033559	unsaturated fatty acid metabolic process	8	0.0114796
GO:0070727	cellular macromolecule localization	32	0.0122189
GO:0001819	positive regulation of cytokine production	11	0.0122478
GO:0006826	iron ion transport	6	0.0122823
GO:0051235	maintenance of location	9	0.0123121
GO:0006953	acute-phase response	7	0.0123629
GO:0044093	positive regulation of molecular function	42	0.012943
GO:0006457	protein folding	17	0.0130874
GO:0051050	positive regulation of transport	20	0.0132045
GO:0033631	cell-cell adhesion mediated by integrin	3	0.0133919
GO:0042832	defense response to protozoan	3	0.0133919
GO:0055066	di-, tri-valent inorganic cation homeostasis	21	0.0134185
GO:0048754	branching morphogenesis of a tube	9	0.0134585
GO:0050714	positive regulation of protein secretion	7	0.0139008
GO:0034329	cell junction assembly	7	0.0139008
GO:0051092	positive regulation of NF-kappaB transcription factor activity	7	0.0139008
GO:0006917	induction of apoptosis	26	0.0140543
GO:0002824	positive regulation of adaptive immune response based on somatic recombination of immune receptors built from immunoglobulin superfamily domains	6	0.0141611
GO:0002714	positive regulation of B cell mediated immunity	4	0.0142732
GO:0002891	positive regulation of immunoglobulin mediated immune response	4	0.0142732
GO:0012502	induction of programmed cell death	26	0.0145256
GO:0032570	response to progesterone stimulus	5	0.0146398
GO:0043066	negative regulation of apoptosis	28	0.0147724
GO:0014070	response to organic cyclic substance	13	0.015189
GO:0070201	regulation of establishment of protein localization	13	0.015189
GO:0051101	regulation of DNA binding	13	0.015189
GO:0007242	intracellular signaling cascade	79	0.0153307
GO:0051789	response to protein stimulus	12	0.0153434
GO:0045088	regulation of innate immune response	8	0.0154949
GO:0046651	lymphocyte proliferation	7	0.0155673
GO:0051493	regulation of cytoskeleton organization	14	0.0156898
GO:0051222	positive regulation of protein transport	9	0.0159822
GO:0002821	positive regulation of adaptive immune response	6	0.0162235
GO:0008637	apoptotic mitochondrial changes	6	0.0162235
GO:0046456	icosanoid biosynthetic process	6	0.0162235
GO:0006664	glycolipid metabolic process	6	0.0162235
GO:0030203	glycosaminoglycan metabolic process	8	0.0170307
GO:0007167	enzyme linked receptor protein signaling pathway	27	0.017066
GO:0060348	bone development	13	0.0171056
GO:0043069	negative regulation of programmed cell death	28	0.0173603
GO:0006029	proteoglycan metabolic process	7	0.017367
GO:0007162	negative regulation of cell adhesion	7	0.017367
GO:0006026	aminoglycan catabolic process	5	0.0174011
GO:0001836	release of cytochrome c from mitochondria	5	0.0174011
GO:0002673	regulation of acute inflammatory response	5	0.0174011
GO:0009615	response to virus	12	0.0174213
GO:0060548	negative regulation of cell death	28	0.0180958
GO:0000187	activation of MAPK activity	10	0.0183235
GO:0042730	fibrinolysis	4	0.0183507
GO:0000768	syncytium formation by plasma membrane fusion	4	0.0183507
GO:0008354	germ cell migration	4	0.0183507
GO:0045582	positive regulation of T cell differentiation	6	0.0184764
GO:0001936	regulation of endothelial cell proliferation	6	0.0184764
GO:0048771	tissue remodeling	8	0.0186708
GO:0042542	response to hydrogen peroxide	8	0.0186708
GO:0009314	response to radiation	18	0.0187934
GO:0043405	regulation of MAP kinase activity	14	0.0205863
GO:0019725	cellular homeostasis	34	0.0207362
GO:0007569	cell aging	6	0.020926
GO:0001562	response to protozoan	3	0.0216009
GO:0002246	healing during inflammatory response	3	0.0216009
GO:0031953	negative regulation of protein amino acid autophosphorylation	3	0.0216009
GO:0044087	regulation of cellular component biogenesis	14	0.0216894
GO:0044092	negative regulation of molecular function	26	0.0226345
GO:0002286	T cell activation during immune response	4	0.0230055
GO:0034612	response to tumor necrosis factor	4	0.0230055
GO:0051223	regulation of protein transport	12	0.023527
GO:0006636	unsaturated fatty acid biosynthetic process	6	0.023578
GO:0048660	regulation of smooth muscle cell proliferation	7	0.0236109
GO:0048585	negative regulation of response to stimulus	11	0.0240988
GO:0052547	regulation of peptidase activity	10	0.0242517
GO:0006790	sulfur metabolic process	12	0.0249147
GO:0010212	response to ionizing radiation	8	0.0263385
GO:0045621	positive regulation of lymphocyte differentiation	6	0.0264374
GO:0048145	regulation of fibroblast proliferation	6	0.0264374
GO:0043406	positive regulation of MAP kinase activity	11	0.0272177
GO:0002712	regulation of B cell mediated immunity	5	0.0275359
GO:0002889	regulation of immunoglobulin mediated immune response	5	0.0275359
GO:0006886	intracellular protein transport	28	0.0276051
GO:0006949	syncytium formation	4	0.0282387
GO:0033135	regulation of peptidyl-serine phosphorylation	4	0.0282387
GO:0001558	regulation of cell growth	17	0.0284138
GO:0006909	phagocytosis	7	0.0285173
GO:0042108	positive regulation of cytokine biosynthetic process	7	0.0285173
GO:0051090	regulation of transcription factor activity	11	0.0288806
GO:0030098	lymphocyte differentiation	11	0.0288806
GO:0000302	response to reactive oxygen species	9	0.0295257
GO:0030005	cellular di-, tri-valent inorganic cation homeostasis	19	0.0296526
GO:0010608	posttranscriptional regulation of gene expression	18	0.0297162
GO:0006979	response to oxidative stress	15	0.0300785
GO:0043086	negative regulation of catalytic activity	22	0.0307117
GO:0002755	MyD88-dependent toll-like receptor signaling pathway	3	0.031362
GO:0032273	positive regulation of protein polymerization	5	0.0315519
GO:0042113	B cell activation	9	0.0316451
GO:0031399	regulation of protein modification process	23	0.0321958
GO:0007265	Ras protein signal transduction	11	0.0324204
GO:0043627	response to estrogen stimulus	11	0.0324204
GO:0045765	regulation of angiogenesis	8	0.0333322
GO:0042592	homeostatic process	49	0.0336869
GO:0001938	positive regulation of endothelial cell proliferation	4	0.0340469
GO:0006509	membrane protein ectodomain proteolysis	4	0.0340469
GO:0018149	peptide cross-linking	5	0.0358935
GO:0050819	negative regulation of coagulation	5	0.0358935
GO:0030166	proteoglycan biosynthetic process	5	0.0358935
GO:0031100	organ regeneration	5	0.0358935
GO:0006687	glycosphingolipid metabolic process	5	0.0358935
GO:0035303	regulation of dephosphorylation	5	0.0358935
GO:0032103	positive regulation of response to external stimulus	8	0.0359136
GO:0042493	response to drug	18	0.036007
GO:0045596	negative regulation of cell differentiation	18	0.036007
GO:0045767	regulation of anti-apoptosis	6	0.0363029
GO:0006006	glucose metabolic process	14	0.0368949
GO:0030099	myeloid cell differentiation	10	0.0377023
GO:0032880	regulation of protein localization	13	0.0377133
GO:0001501	skeletal system development	24	0.0402218
GO:0014902	myotube differentiation	4	0.0404223
GO:0002698	negative regulation of immune effector process	4	0.0404223
GO:0046479	glycosphingolipid catabolic process	3	0.0425046
GO:0006030	chitin metabolic process	3	0.0425046
GO:0034446	substrate adhesion-dependent cell spreading	3	0.0425046
GO:0045059	positive thymic T cell selection	3	0.0425046
GO:0002456	T cell mediated immunity	3	0.0425046
GO:0050665	hydrogen peroxide biosynthetic process	3	0.0425046
GO:0048247	lymphocyte chemotaxis	3	0.0425046
GO:0006032	chitin catabolic process	3	0.0425046
GO:0045599	negative regulation of fat cell differentiation	3	0.0425046
GO:0001916	positive regulation of T cell mediated cytotoxicity	3	0.0425046
GO:0019377	glycolipid catabolic process	3	0.0425046
GO:0006621	protein retention in ER lumen	3	0.0425046
GO:0010770	positive regulation of cell morphogenesis involved in differentiation	3	0.0425046
GO:0010718	positive regulation of epithelial to mesenchymal transition	3	0.0425046
GO:0031952	regulation of protein amino acid autophosphorylation	3	0.0425046
GO:0022411	cellular component disassembly	7	0.0435768
GO:0044264	cellular polysaccharide metabolic process	7	0.0435768
GO:0001889	liver development	7	0.0435768
GO:0050867	positive regulation of cell activation	11	0.0448423
GO:0046907	intracellular transport	43	0.0449208
GO:0008361	regulation of cell size	17	0.0453826
GO:0045860	positive regulation of protein kinase activity	18	0.0463772
GO:0008629	induction of apoptosis by intracellular signals	7	0.0470871
GO:0042476	odontogenesis	7	0.0470871
GO:0042742	defense response to bacterium	11	0.0471874
GO:0002221	pattern recognition receptor signaling pathway	4	0.0473536
GO:0032507	maintenance of protein location in cell	6	0.0481624
GO:0009266	response to temperature stimulus	9	0.0494217

## Sheet: Table S6
KEGG analysis in CGGA database
Category	Term	Count	PValue
KEGG_PATHWAY	hsa04142:Lysosome	10	0.00314694
KEGG_PATHWAY	hsa04810:Regulation of actin cytoskeleton	14	0.00357835
KEGG_PATHWAY	hsa04670:Leukocyte transendothelial migration	9	0.0111436
KEGG_PATHWAY	hsa04520:Adherens junction	7	0.0143535
KEGG_PATHWAY	hsa00531:Glycosaminoglycan degradation	4	0.0161539
KEGG_PATHWAY	hsa04610:Complement and coagulation cascades	6	0.0326564
KEGG_PATHWAY	hsa04510:Focal adhesion	11	0.0351798
KEGG_PATHWAY	hsa05416:Viral myocarditis	6	0.0363271

## Sheet: Table S7
KEGG analysis in TCGA database
Category	Term	Count	PValue
KEGG_PATHWAY	hsa04520:Adherens junction	10	0.00174864
KEGG_PATHWAY	hsa04670:Leukocyte transendothelial migration	12	0.00352158
KEGG_PATHWAY	hsa05110:Vibrio cholerae infection	7	0.0153288
KEGG_PATHWAY	hsa00500:Starch and sucrose metabolism	6	0.0172403
KEGG_PATHWAY	hsa00510:N-Glycan biosynthesis	6	0.024737
KEGG_PATHWAY	hsa04115:p53 signaling pathway	7	0.0362152
KEGG_PATHWAY	hsa04210:Apoptosis	8	0.0380763
KEGG_PATHWAY	hsa04810:Regulation of actin cytoskeleton	14	0.0484178

## Sheet: Table S8
KEGG analysis in GSE16011 database
Category	Term	Count	PValue
KEGG_PATHWAY	hsa04610:Complement and coagulation cascades	17	1.84465e-07
KEGG_PATHWAY	hsa04620:Toll-like receptor signaling pathway	17	3.58945e-05
KEGG_PATHWAY	hsa04142:Lysosome	18	6.40541e-05
KEGG_PATHWAY	hsa04666:Fc gamma R-mediated phagocytosis	15	0.000245227
KEGG_PATHWAY	hsa04612:Antigen processing and presentation	13	0.000809512
KEGG_PATHWAY	hsa04650:Natural killer cell mediated cytotoxicity	16	0.00258361
KEGG_PATHWAY	hsa05416:Viral myocarditis	11	0.00266852
KEGG_PATHWAY	hsa05322:Systemic lupus erythematosus	13	0.00377548
KEGG_PATHWAY	hsa04670:Leukocyte transendothelial migration	14	0.00599299
KEGG_PATHWAY	hsa05330:Allograft rejection	7	0.00835886
KEGG_PATHWAY	hsa04210:Apoptosis	11	0.0114247
KEGG_PATHWAY	hsa04510:Focal adhesion	19	0.0118479
KEGG_PATHWAY	hsa05332:Graft-versus-host disease	7	0.0123474
KEGG_PATHWAY	hsa04062:Chemokine signaling pathway	18	0.012412
KEGG_PATHWAY	hsa04940:Type I diabetes mellitus	7	0.0175146
KEGG_PATHWAY	hsa04514:Cell adhesion molecules (CAMs)	13	0.03296
KEGG_PATHWAY	hsa04664:Fc epsilon RI signaling pathway	9	0.0412009
KEGG_PATHWAY	hsa05320:Autoimmune thyroid disease	7	0.0413971

## Sheet: Table S9
KEGG analysis in REMBRANDT database
Category	Term	Count	PValue
KEGG_PATHWAY	hsa04612:Antigen processing and presentation	21	5.15968e-09
KEGG_PATHWAY	hsa04510:Focal adhesion	30	4.39098e-07
KEGG_PATHWAY	hsa04512:ECM-receptor interaction	18	1.11651e-06
KEGG_PATHWAY	hsa04142:Lysosome	21	2.10923e-06
KEGG_PATHWAY	hsa05416:Viral myocarditis	16	2.75433e-06
KEGG_PATHWAY	hsa04670:Leukocyte transendothelial migration	20	9.49805e-06
KEGG_PATHWAY	hsa04610:Complement and coagulation cascades	15	9.82622e-06
KEGG_PATHWAY	hsa05322:Systemic lupus erythematosus	17	4.66277e-05
KEGG_PATHWAY	hsa05330:Allograft rejection	10	7.12997e-05
KEGG_PATHWAY	hsa05332:Graft-versus-host disease	10	0.000139665
KEGG_PATHWAY	hsa04940:Type I diabetes mellitus	10	0.000255778
KEGG_PATHWAY	hsa04514:Cell adhesion molecules (CAMs)	18	0.000476761
KEGG_PATHWAY	hsa00531:Glycosaminoglycan degradation	7	0.000550601
KEGG_PATHWAY	hsa05320:Autoimmune thyroid disease	10	0.00115206
KEGG_PATHWAY	hsa04810:Regulation of actin cytoskeleton	23	0.0018272
KEGG_PATHWAY	hsa03050:Proteasome	9	0.0027361
KEGG_PATHWAY	hsa05310:Asthma	7	0.00338153
KEGG_PATHWAY	hsa04620:Toll-like receptor signaling pathway	13	0.00622022
KEGG_PATHWAY	hsa04650:Natural killer cell mediated cytotoxicity	15	0.00947437
KEGG_PATHWAY	hsa04666:Fc gamma R-mediated phagocytosis	12	0.0104464
KEGG_PATHWAY	hsa05110:Vibrio cholerae infection	8	0.0260157
KEGG_PATHWAY	hsa00520:Amino sugar and nucleotide sugar metabolism	7	0.0260672
KEGG_PATHWAY	hsa05130:Pathogenic Escherichia coli infection	8	0.0283782
KEGG_PATHWAY	hsa00051:Fructose and mannose metabolism	6	0.0306571
KEGG_PATHWAY	hsa00603:Glycosphingolipid biosynthesis	4	0.03387
KEGG_PATHWAY	hsa04210:Apoptosis	10	0.0376802
KEGG_PATHWAY	hsa04672:Intestinal immune network for IgA production	7	0.0415996
KEGG_PATHWAY	hsa00480:Glutathione metabolism	7	0.0452796
KEGG_PATHWAY	hsa00511:Other glycan degradation	4	0.048247
